# Supplementary material for: Evidence of a 4.33 billion year age for the Moon’s South Pole–Aitken basin
Source: Nat Astron. 2024 Oct 16;9(1):55–65. doi: 10.1038/s41550-024-02380-y (PMC11757148; doi:10.1038/s41550-024-02380-y)
Supplement: Supplementary file 2 — File containing Supplementary Datasets 1–16. [file 41550_2024_2380_MOESM2_ESM.xlsx]

## Sheet: Contents
Supplementary Table file - Contents		Table location
Supplementary Data Table 1	Olivine mineral chemistry data	This file
Supplementary Data Table 2	Plagioclase mineral chemistry data	This file
Supplementary Data Table 3	Pyroxene mineral chemistry data	This file
Supplementary Data Table 4	Glass chemistry data	This file
Supplementary Data Table 5	Ilmenite mineral chemistry data	This file
Supplementary Data Table 6	Si-phase mineral chemistry data	This file
Supplementary Data Table 7	Ti in quartz (standards and NWA 2995 phases)	This file
Supplementary Data Table 8	Calculated pyroxene equilibration closure temperatures	This file
Supplementary Data Table 9	RAMAN data from Si-phases	This file
Supplementary Data Table 10	Phosphate U-Pb Data (Beijing)	This file
Supplementary Data Table 11	Zircon Pb data (Beijing)	This file
Supplementary Data Table 12	Zircon U-Pb data (Stockholm)	This file
Supplementary Data Table 13	Clast Pb-data (Stockholm)	This file
Supplementary Data Table 14	RAMAN data from Zr-phases	This file
Supplementary Data Table 15	Meteorite Search P-index all results	This file
Supplementary Data Table 16	Meteorite Search P-index results > 0.5	This file
Supplementary Data Table 17	Meteorite Search method - Apollo landing site soils	Supplementary Note 1
Supplementary Data Table 18	Meteorite Search method - Apollo landing site soils compared with Lunar Prospector data	Supplementary Note 1
Supplementary Data Table 19	Meteorite Search method - Summary of P-value results of each Apollo landing site equivalent pixels on the Moon	Supplementary Note 1
Supplementary Data Table 20	NWA 2995 bulk rock chemistry data (Korotev et al. 2009)	Supplementary Note 1
Supplementary Data Table 21	Meteorite Search method - Ranked list of high probability (p=>0.5) 0.5° pixels on the Moon	Supplementary Note 1

## Sheet: Supp Table 1 Olivine
Supplementary Table 1. NWA 2995 olivine mineral chemistry data collected in different clasts and matrix mineral grains.
Sample	Point Name	#	Clast ID	SiO2	Al2O3	Cr2O3	FeO	MnO	MgO	CaO	Na2O	K2O	TiO2	NiO	TOTAL		Si	Al		Mg	Fe	Ti	Cr	V	Mn	Sc	Zn	Ni		Ca	Na	K	Cation TOTAL		Fo	Fa
NWA 2995	2995-clast2-01	31	Clast 2	30.383	b.d.	b.d.	61.896	0.568	6.555	0.157	b.d.	0.023	0.077	b.d.	99.659		0.987422	0		0.317529	1.68228	0.00188187	0	0	0.0156356	0	0	0		0.00546685	0	0.000953529	3.01117		15.8779	84.1221
NWA 2995	2995-clast2-03	33	Clast 2	30.224	b.d.	0.012	62.421	0.571	6.412	0.091	b.d.	b.d.	0.029	b.d.	99.76		0.984117	0		0.311191	1.69977	0.000710099	0.000308929	0	0.015748	0	0	0		0.00317469	0	0	3.01502		15.4747	84.5253
NWA 2995	2995-clast2-04	34	Clast 2	30.398	0.017	0.001	62.602	0.582	6.34	0.218	0.044	b.d.	0.082	b.d.	100.284		0.984359	0.000648812		0.306011	1.69536	0.00199687	2.5603e-05	0	0.0159634	0	0	0		0.00756363	0.00276257	0	3.01469		15.2901	84.7099
NWA 2995	2995-clast2-24	6	Clast 2	30.547	0.069	b.d.	61.528	0.628	6.298	0.249	0.008	0.019	0.086	b.d.	99.432		0.993339	0.00264447		0.30526	1.67327	0.00210307	0	0	0.0172975	0	0	0		0.00867548	0.000504395	0.000788163	3.00388		15.4286	84.5714
NWA 2995	2995-clast2-25	7	Clast 2	30.958	0.046	0.029	61.897	0.636	6.327	0.158	b.d.	b.d.	0.079	b.d.	100.13		0.998212	0.00174811		0.304079	1.66911	0.00191559	0.000739316	0	0.0173701	0	0	0		0.00545849	0	0	2.99863		15.4106	84.5894
NWA 2995	2995-clast2-32	14	Clast 2	30.652	0.088	0.022	61.596	0.575	6.368	0.13	0.008	0.017	0.366	b.d.	99.822		0.991286	0.00335417		0.30696	1.66593	0.00890119	0.00056253	0	0.0157508	0	0	0		0.00450452	0.000501628	0.000701331	2.99846		15.5589	84.4411
NWA 2995	2995-clast2-33	15	Clast 2	31.042	0.016	0.002	62.15	0.609	6.458	0.102	b.d.	0.01	0.113	0.005	100.507		0.997155	0.000605751		0.309207	1.66962	0.00272972	5.07955e-05	0	0.0165701	0	0	0.000129193		0.00351058	0	0.000409776	2.99999		15.6258	84.3742
NWA 2995	2995-clast2-51	33	Matrix	30.802	0.024	0.001	62.255	0.522	6.525	0.101	0.01	b.d.	0.076	b.d.	100.316		0.992718	0.000911632		0.313449	1.67798	0.00184199	2.54818e-05	0	0.0142499	0	0	0		0.00348766	0.000624883	0	3.00528		15.7399	84.2601
NWA 2995	2995-ph12-03	51	Matrix	37.295	0.05	0.004	30.275	0.294	32.968	0.257	0.017	b.d.	0.022	0.005	101.187		0.996394	0.00157439		1.31284	0.67644	0.000442008	8.44935e-05	0	0.00665307	0	0	0.00010745		0.00735663	0.000880605	0	3.00277		65.9957	34.0043
NWA 2995	2995-ph12-04	52	Matrix	36.742	0.041	0.042	30.618	0.349	32.496	0.233	b.d.	0.021	0.083	b.d.	100.625		0.990806	0.00130308		1.30615	0.690505	0.00168318	0.000895483	0	0.0079716	0	0	0		0.00673204	0	0.000722402	3.00677		65.417	34.583
NWA 2995	2995-ph12-08	56	Matrix	36.656	0.019	0.002	30.76	0.356	32.195	0.143	0.014	0.002	0.012	b.d.	100.159		0.993739	0.000607075		1.30093	0.697394	0.000244644	4.28687e-05	0	0.0081747	0	0	0		0.00415364	0.00073588	6.91658e-05	3.00609		65.1011	34.8989
NWA 2995	2995-ph16-02	70	Phosphate 16 assemblage	36.051	0.161	0.001	33.803	0.358	29.726	0.21	0.007	b.d.	b.d.	0.033	100.35		0.990914	0.00521562		1.21785	0.777031	0	2.17321e-05	0	0.00833481	0	0	0.000729606		0.00618448	0.000373051	0	3.00665		61.0488	38.9512
NWA 2995	2995-ph16-03	71	Phosphate 16 assemblage	36.158	0.02	0.053	33.938	0.35	29.638	0.234	b.d.	0.004	0.059	b.d.	100.454		0.993274	0.000647525		1.21354	0.779679	0.00121883	0.00115113	0	0.0081438	0	0	0		0.00688725	0	0.000140171	3.00468		60.8834	39.1166
NWA 2995	2995-ph16-08	76	Phosphate 16 assemblage	36.306	0.017	0.041	33.895	0.384	29.65	0.279	b.d.	b.d.	0.053	0.023	100.648		0.995001	0.000549105		1.21118	0.776864	0.00109231	0.000888406	0	0.00891396	0	0	0.000507025		0.00819246	0	0	3.00319		60.9232	39.0768
NWA 2995	2995-ph16-09	77	Phosphate 16 assemblage	36.173	b.d.	0.032	34.168	0.355	29.685	0.284	b.d.	b.d.	b.d.	b.d.	100.697		0.992332	0		1.2138	0.783893	0	0.000694073	0	0.00824889	0	0	0		0.0083475	0	0	3.00732		60.7602	39.2398
NWA 2995	2995-ph33-03	94	Phosphate 33 assemblage	35.601	0.026	0.08	33.592	0.421	29.069	0.352	0.016	0.002	0.01	0.034	99.203		0.991969	0.000853828		1.20727	0.782774	0.000209538	0.00176242	0	0.00993601	0	0	0.000762028		0.0105086	0.000864385	7.10886e-05	3.00698		60.6655	39.3345
NWA 2995	2995-ph33-04	95	Phosphate 33 assemblage	36.74	0.406	0.032	33.183	0.336	29.687	0.759	b.d.	b.d.	0.079	0.033	101.255		0.99648	0.0129783		1.20015	0.752679	0.00161132	0.000686218	0	0.00771903	0	0	0.000719945		0.0220565	0	0	2.99508		61.457	38.543
NWA 2995	2995-ph38-01	123	Phosphate 38 assemblage	36.383	0.024	0.096	30.298	0.327	32.134	0.378	b.d.	b.d.	b.d.	0.041	99.681		0.990876	0.00077036		1.30444	0.69008	0	0.00206716	0	0.00754332	0	0	0.000898174		0.0110301	0	0	3.00771		65.4012	34.5988
NWA 2995	2995-ph38-02	124	Phosphate 38 assemblage	36.382	0.047	0.043	30.403	0.309	32.07	0.333	0.004	0.005	0.008	0.026	99.63		0.991444	0.00150953		1.30263	0.692887	0.000163945	0.000926473	0	0.00713238	0	0	0.000569916		0.00972279	0.000211346	0.000173814	3.00737		65.2777	34.7223
NWA 2995	2995-ph38-03	125	Phosphate 38 assemblage	37.011	0.216	0.076	29.805	0.332	32.649	0.354	b.d.	b.d.	0.011	0.005	100.459		0.995152	0.00684501		1.30848	0.670212	0.000222422	0.00161568	0	0.0075612	0	0	0.00010814		0.0101983	0	0	3.0004		66.1285	33.8715
NWA 2995	2995-ph39-04	129	Phosphate 39 assemblage	36.742	0.028	0.025	31.591	0.325	31.479	0.355	0.004	0.004	0.045	b.d.	100.598		0.995497	0.000894122		1.27127	0.715822	0.000916888	0.00053555	0	0.00745856	0	0	0		0.0103055	0.00021013	0.000138252	3.00305		63.9764	36.0236
NWA 2995	2995-ph64-01	3	Phosphate 64 assemblage	30.861	0.027	0.02	62.826	0.644	4.987	0.489	b.d.	b.d.	0.097	b.d.	99.951		1.00374	0.00103499		0.241764	1.7089	0.00237252	0.00051431	0	0.0177416	0	0	0		0.0170407	0	0	2.99311		12.3939	87.6061
NWA 2995	2995-ph64-02	10	Phosphate 64 assemblage	30.238	0.019	0.03	62.789	0.614	4.72	0.537	0.019	b.d.	0.049	0.058	99.073		0.996922	0.000738284		0.231947	1.73124	0.00121487	0.00078201	0	0.0171463	0	0	0.00153813		0.0189691	0.00121454	0	3.00171		11.8148	88.1852
NWA 2995	2995-ph64-03	11	Phosphate 64 assemblage	30.343	0.02	0.001	63.433	0.672	4.83	0.36	0.016	b.d.	0.075	b.d.	99.75		0.99441	0.0007725		0.235935	1.73855	0.00184839	2.59113e-05	0	0.0186539	0	0	0		0.0126408	0.00101667	0	3.00385		11.9492	88.0508
NWA 2995	pt_005	50	Granite clast 5	35.3327	b.d.	b.d.	34.0872	0.345148	29.9643	0.177165	b.d.	b.d.	0.0335638	b.d.	99.94		0.978963	0		1.23746	0.789852	0.000699339	0	0	0.00810009	0	0	0		0.00525937	0	0	3.02034		61.0395	38.9605
NWA 2995	pt_006	51	Granite clast 5	35.4818	0.028468	0.074207	33.9359	0.35795	30.306	0.187358	b.d.	b.d.	0.0827003	0.0343145	100.489		0.976717	0.000923595		1.24346	0.781245	0.00171197	0.00161507	0	0.00834604	0	0	0.000759796		0.00552588	0	0	3.0203		61.4143	38.5857
NWA 2995	pt_015	60	Granite right side (3b)	28.5774	b.d.	b.d.	68.5749	0.685401	2.75273	0.197253	b.d.	b.d.	0.0585757	b.d.	100.846		0.956668	0		0.137354	1.91985	0.00147463	0	0	0.0194347	0	0	0		0.00707501	0	0	3.04186		6.67671	93.3233
NWA 2995	pt_016	61	Granite right side (3b)	28.7216	0.057841	b.d.	68.2475	0.708203	2.70984	0.214277	b.d.	b.d.	0.0880262	b.d.	100.747		0.960412	0.00227953		0.135062	1.90853	0.00221354	0	0	0.0200586	0	0	0		0.00767696	0	0	3.03623		6.60902	93.391
NWA 2995	pt_017	62	Granite right side (3b)	28.9048	b.d.	b.d.	68.3842	0.686408	2.86245	0.188459	b.d.	0.00832379	0.0690359	b.d.	101.104		0.96222	0		0.142031	1.90382	0.00172825	0	0	0.0193545	0	0	0		0.00672184	0	0.000353476	3.03623		6.94239	93.0576
NWA 2995	pt_033	78	Mafic clast	35.8673	0.0190568	0.0470501	34.8686	0.373769	30.0367	0.226899	b.d.	b.d.	0.044898	b.d.	101.484		0.980097	0.000613736		1.22338	0.796838	0.000922623	0.00101651	0	0.00865105	0	0	0		0.00664306	0	0	3.01816		60.5569	39.4431
NWA 2995	pt_034	79	Mafic clast	35.6658	0.0168216	0.0623086	34.6162	0.358831	29.819	0.215374	b.d.	b.d.	b.d.	0.0372031	100.791		0.981207	0.000545428		1.22276	0.796441	0	0.00135531	0	0.00836169	0	0	0.000823274		0.00634845	0	0	3.01784		60.5566	39.4434
NWA 2995	pt_035	80	Mafic clast	35.9866	b.d.	0.0821286	34.7046	0.372978	30.0764	0.204063	b.d.	b.d.	b.d.	b.d.	101.427		0.98285	0		1.22436	0.792679	0	0.00177347	0	0.00862825	0	0	0		0.00597139	0	0	3.01626		60.7009	39.2991
NWA 2995	pt_036	81	Mafic clast	35.7567	b.d.	0.121615	34.6728	0.390795	30.0294	0.207378	b.d.	b.d.	0.0516184	0.0347713	101.265		0.979145	0		1.22568	0.794042	0.00106297	0.00263306	0	0.00906429	0	0	0.000765891		0.00608439	0	0	3.01848		60.6855	39.3145
NWA 2995	pt_044	89	Anorthositic clast bottom centre	37.0236	0.384169	b.d.	28.7857	0.304259	34.2963	0.212988	b.d.	b.d.	0.0540854	b.d.	101.061		0.984102	0.012035		1.35878	0.639888	0.00108111	0	0	0.00685015	0	0	0		0.00606573	0	0	3.0088		67.9842	32.0158
NWA 2995	pt_045	90	Anorthositic clast bottom centre	36.5482	0.308379	0.0527793	29.4685	0.310254	33.6713	0.158981	b.d.	b.d.	0.0769406	b.d.	100.595		0.980597	0.00975148		1.34655	0.661221	0.00155241	0.00111962	0	0.00705077	0	0	0		0.00457021	0	0	3.01241		67.0669	32.9331
NWA 2995	pt_046	91	Anorthositic clast bottom centre	36.6498	0.290698	0.0449717	29.579	0.316378	33.3983	0.12976	b.d.	b.d.	0.0553465	b.d.	100.464		0.984713	0.00920536		1.33752	0.664638	0.00111829	0.000955344	0	0.0072001	0	0	0		0.00373545	0	0	3.00909		66.804	33.196

## Sheet: Supp Table 2 Plagioclase
Supplementary Table 2. NWA 2995 plagioclase mineral chemistry data collected in different clasts and matrix mineral grains.
Sample	SPOT	#	Clast ID	Clast Type	SiO2	Al2O3	TiO2	Cr2O3	FeO	MnO	MgO	CaO	K2O	Na2O	TOTAL	CATIONS PER 8 OXYGENS	Si	Al		Mg	Fe	Ti	Cr	V	Mn	Sc	Zn		Ca	Na	K	TOTAL		An norm	Ab norm	Or norm
NWA 2995	2995-clast1-02	1	Clast 1	Granulitic breccia clast	45.761	33.902	0.07	b.d.	0.3	0.048	0.098	17.479	0.181	1.076	98.915		2.12983	1.85967		0.00679853	0.0116771	0.00245005	0	0	0.00189228	0	0		0.87163	0.0970989	0.0107464	4.9918		88.9895	9.91336	1.09716
NWA 2995	2995-clast1-04	4	Clast 1	Granulitic breccia clast	45.46	34.244	0.016	b.d.	0.306	b.d.	0.097	17.788	0.181	1.038	99.13		2.11363	1.87649		0.00672218	0.0118983	0.00055943	0	0	0	0	0		0.886119	0.0935726	0.0107352	4.99972		89.4684	9.4477	1.0839
NWA 2995	2995-clast1-06	6	Clast 1	Granulitic breccia clast	46.132	33.594	0.066	0.032	0.341	0.04	0.148	17.404	0.199	1.099	99.055		2.14355	1.83973		0.0102502	0.013251	0.00230622	0.00117561	0	0.00157429	0	0		0.866454	0.0990103	0.0117955	4.9891		88.6616	10.1314	1.207
NWA 2995	2995-clast1-10	10	Clast 1	Granulitic breccia clast	43.622	35.308	0.01	b.d.	0.32	0.058	0.055	18.749	0.036	0.36	98.518		2.04632	1.9521		0.00384565	0.012554	0.000352772	0	0	0.00230457	0	0		0.942348	0.0327433	0.00215429	4.99472		96.429	3.35057	0.220445
NWA 2995	2995-clast1-12	2	Clast 1	Granulitic breccia clast	44.058	35.19	0.024	b.d.	0.201	0.005	0.06	19.002	0.044	0.379	98.963		2.05662	1.93602		0.00417464	0.00784674	0.000842493	0	0	0.000197694	0	0		0.950371	0.034302	0.00262009	4.99299		96.2603	3.47435	0.265381
NWA 2995	2995-clast1-14	4	Clast 1	Granulitic breccia clast	44.918	34.156	0.025	0.025	0.465	0.042	0.307	17.841	0.121	0.785	98.685		2.09992	1.88196		0.0213924	0.0181803	0.000878919	0.00092407	0	0.00166313	0	0		0.893649	0.0711547	0.00721609	4.99694		91.9373	7.3203	0.742381
NWA 2995	2995-clast1-17	17	Clast 1	Granulitic breccia clast	43.709	35.22	0.042	b.d.	0.34	0.021	0.052	18.789	0.029	0.454	98.656		2.04828	1.94522		0.00363212	0.0133248	0.00148011	0	0	0.000833549	0	0		0.943379	0.0412501	0.0017336	4.99913		95.6422	4.18204	0.175757
NWA 2995	2995-clast1-18	18	Clast 1	Granulitic breccia clast	44.837	34.192	0.056	0.008	0.286	0.029	0.077	18.145	0.109	0.87	98.609		2.09828	1.88587		0.00537102	0.0111933	0.00197079	0.000296005	0	0.00114953	0	0		0.909806	0.0789401	0.0065071	4.99939		91.4145	7.93166	0.653813
NWA 2995	2995-clast1-19	19	Clast 1	Granulitic breccia clast	45.033	34.307	0.088	0.002	0.37	b.d.	0.159	18.127	0.172	0.869	99.127		2.09734	1.88314		0.0110376	0.0144113	0.0030821	7.36462e-05	0	0	0	0		0.904543	0.0784711	0.0102188	5.00232		91.0706	7.90057	1.02884
NWA 2995	2995-clast1-20	20	Clast 1	Granulitic breccia clast	46.066	33.63	0.09	0.015	0.421	0.001	0.118	17.341	0.203	1.138	99.023		2.14161	1.84267		0.00817674	0.0163684	0.0031465	0.000551357	0	3.9378e-05	0	0		0.863771	0.102578	0.012039	4.99095		88.2851	10.4844	1.23049
NWA 2995	2995-clast1-23	7	Clast 1	Granulitic breccia clast	44.51	34.94	0.057	0.007	0.224	0.026	0.072	18.612	0.106	0.641	99.195		2.07227	1.91722		0.00499643	0.0087217	0.00199568	0.000257673	0	0.00102531	0	0		0.928425	0.0578626	0.00629547	4.99907		93.5362	5.8295	0.634251
NWA 2995	2995-clast1-28	28	Clast 1	Granulitic breccia clast	45.708	33.617	0.074	0.003	0.303	0.03	0.186	17.429	0.158	1.103	98.611		2.13387	1.84968		0.0129428	0.01183	0.00259797	0.000110734	0	0.00118629	0	0		0.871794	0.0998397	0.00940951	4.99326		88.864	10.1769	0.959133
NWA 2995	2995-clast1-30	9	Clast 1	Granulitic breccia clast	44.117	35.549	0.024	0.003	0.263	0.02	0.056	18.76	0.053	0.381	99.226		2.05263	1.94936		0.00388357	0.0102335	0.000839734	0.000110359	0	0.000788185	0	0		0.935195	0.0343701	0.00314567	4.99056		96.1432	3.53343	0.323393
NWA 2995	2995-clast2-34	16	Adjacent to Clast 2	matrix	45.188	34.937	0.025	0.005	0.563	0.021	0.103	18.263	0.03	0.805	99.94		2.08729	1.90198		0.00709145	0.0217486	0.000868412	0.000182605	0	0.000821623	0	0		0.90385	0.0720953	0.00176772	4.99769		92.4453	7.37386	0.180802
NWA 2995	2995-clast2-35	17	Clast 2	Lamaella pyx clast	63.981	20.846	0.131	0.008	0.585	0.015	0.02	2.517	8.431	3.913	100.447		2.88493	1.10782		0.00134417	0.02206	0.00444204	0.000285205	0	0.000572888	0	0		0.1216	0.342094	0.48495	4.9701		12.8183	36.0614	51.1204
NWA 2995	2995-clast2-36	18	Clast 2	Lamaella pyx clast	63.99	20.249	0.087	0.04	0.597	0.014	0.003	2.063	9.018	3.296	99.357		2.91478	1.08707		0.000203682	0.0227422	0.00298015	0.00144057	0	0.000540151	0	0		0.100683	0.291093	0.524007	4.94554		10.9942	31.7862	57.2195
NWA 2995	2995-clast3-01	132	Clast 3 impact melt	Impact melt clast	44.093	35.022	b.d.	0.022	0.319	b.d.	0.059	18.632	0.01	0.462	98.619		2.06405	1.93221		0.00411663	0.0124884	0	0.000814247	0	0	0	0		0.934493	0.0419319	0.000597152	4.9907		95.6471	4.29181	0.0611196
NWA 2995	2995-clast3-02	133	Clast 3 impact melt	Impact melt clast	44.004	34.895	0.025	b.d.	0.371	b.d.	0.1	18.927	0.012	0.457	98.791		2.05957	1.92491		0.00697628	0.0145219	0.000879937	0	0	0	0	0		0.949144	0.0414718	0.000716473	4.99819		95.7443	4.18344	0.0722738
NWA 2995	2995-clast3-03	134	Clast 3 impact melt	Impact melt clast	43.947	34.899	0.048	b.d.	0.32	0.034	0.131	18.461	0.025	0.409	98.274		2.06388	1.93165		0.00916991	0.0125681	0.00169521	0	0	0.00135247	0	0		0.928913	0.0372417	0.00149771	4.98797		95.9966	3.84867	0.154778
NWA 2995	2995-clast3-04	135	Clast 3 impact melt	Impact melt clast	44.272	34.543	0.088	b.d.	0.278	b.d.	0.097	17.328	0.05	1.093	97.749		2.08611	1.91835		0.00681268	0.0109551	0.00311829	0	0	0	0	0		0.874824	0.0998571	0.00300546	5.00303		89.479	10.2136	0.307405
NWA 2995	2995-clast3-06	137	Clast 3 impact melt	Impact melt clast	53.35	28.526	0.034	b.d.	0.56	0.032	0.127	11.727	0.381	4.245	98.982		2.4418	1.53878		0.00866398	0.0214352	0.00117025	0	0	0.00124056	0	0		0.575078	0.376708	0.0222451	4.98712		59.0411	38.6751	2.28382
NWA 2995	2995-clast3-16	147	Clast 3 separate clast granophyre	Granophyre	62.035	20.669	0.132	b.d.	0.139	0.015	0.009	2.334	8.869	3.673	97.875		2.87416	1.12864		0.000621521	0.00538584	0.00459912	0	0	0.000588653	0	0		0.115862	0.329949	0.524183	4.98399		11.9446	34.0156	54.0398
NWA 2995	2995-clast3-19	150	Clast 3 separate clast granophyre	Granophyre	56.945	26.453	0.055	0.004	0.176	0.028	0.048	8.876	0.251	6.065	98.901		2.58056	1.41285		0.00324219	0.00667015	0.00187434	0.000143318	0	0.00107476	0	0		0.430964	0.532894	0.0145099	4.98478		44.0493	54.4677	1.48308
NWA 2995	2995-clast3-20	151	Clast 3 separate clast granophyre	Granophyre	57.104	26.414	0.075	0.003	0.266	0.015	0.028	9.051	0.173	6.42	99.549		2.57617	1.40444		0.00188281	0.0100359	0.00254446	0.000107007	0	0.000573184	0	0		0.437492	0.561559	0.00995608	5.00477		43.3587	55.6546	0.986721
NWA 2995	2995-clast3-23	154	Clast 3 separate clast granophyre	Granophyre	56.681	26.573	0.015	0.013	0.202	b.d.	0.027	8.956	0.167	6.335	98.969		2.57012	1.4201		0.00182481	0.00766005	0.000511486	0.00046606	0	0	0	0		0.435106	0.556947	0.00965976	5.00239		43.4362	55.5995	0.964324
NWA 2995	2995-clast4-02	13	Clast 4	Granophyre	64.127	19.242	0.102	0.02	0.106	0.012	b.d.	0.87	9.566	4.006	98.051		2.95747	1.0459		0	0.00408836	0.00353757	0.000729275	0	0.000468764	0	0		0.0429896	0.358213	0.562786	4.97618		4.45955	37.1595	58.381
NWA 2995	2995-clast4-04	5	Clast 4	Granophyre	63.609	19.647	0.091	0.009	0.071	b.d.	0.028	1.024	10.094	2.939	97.512		2.94853	1.07336		0.00193457	0.00275239	0.00317216	0.000329847	0	0	0	0		0.0508572	0.264143	0.596877	4.94196		5.5772	28.9669	65.4559
NWA 2995	2995-clast4-09	20	Clast 4	Granophyre	64.773	18.858	0.07	b.d.	0.037	0.039	0.037	0.586	11.487	2.873	98.76		2.98066	1.02276		0.00253781	0.00142392	0.00242238	0	0	0.00152012	0	0		0.0288922	0.256334	0.674308	4.97086		3.01107	26.7144	70.2746
NWA 2995	2995-clast4-11	22	Clast 4	Granophyre	64.076	18.795	0.089	0.014	0.08	b.d.	0.024	0.628	11.686	2.421	97.813		2.97844	1.02967		0.00166282	0.00310992	0.00311108	0.000514523	0	0	0	0		0.0312766	0.218193	0.692937	4.95892		3.3188	23.1527	73.5285
NWA 2995	2995-clast4-12	23	Clast 4	Granophyre	64.451	18.3	0.051	0.003	0.043	b.d.	0.001	0.478	12.06	2.575	97.962		2.99646	1.00275		6.92974e-05	0.0016719	0.0017831	0.000110276	0	0	0	0		0.0238107	0.232117	0.715253	4.97402		2.45172	23.9005	73.6478
NWA 2995	2995-clast4-14	8	Clast 4	Granophyre	63.952	18.829	0.114	0.019	0.067	0.021	b.d.	0.572	11.586	3.08	98.24		2.96679	1.02949		0	0.00259939	0.00397707	0.000696897	0	0.000825175	0	0		0.0284311	0.277035	0.685646	4.99548		2.86861	27.9519	69.1794
NWA 2995	2995-clast4-15	26	Clast 4	Granophyre	64.871	18.663	0.012	b.d.	0.056	b.d.	0.009	0.453	12.006	2.017	98.087		3.00133	1.01767		0.000620647	0.00216678	0.000417514	0	0	0	0	0		0.0224557	0.180934	0.70859	4.93418		2.4623	19.8397	77.698
NWA 2995	2995-clast8-01	29	Clast 8		44.085	34.582	0.017	b.d.	0.434	b.d.	0.015	18.256	0.032	0.763	98.184		2.07413	1.91759		0.0010519	0.0170765	0.000601478	0	0	0	0	0		0.92027	0.0696018	0.00192056	5.00224		92.7886	7.01778	0.193646
NWA 2995	2995-clast8-02	30	Clast 8		44.498	34.789	0.024	0.009	0.533	b.d.	0.023	18.347	0.034	0.709	98.966		2.07701	1.91383		0.00160017	0.0208061	0.000842436	0.000332142	0	0	0	0		0.917549	0.0641648	0.00202447	4.99816		93.2717	6.52255	0.205794
NWA 2995	2995-clast8-03	31	Clast 8		44.57	34.895	b.d.	b.d.	0.406	0.023	0.026	18.415	0.045	0.705	99.085		2.077	1.91654		0.00180595	0.0158229	0	0	0	0.000907855	0	0		0.919456	0.0636993	0.0026751	4.99791		93.2672	6.46149	0.271355
NWA 2995	2995-clast8-04	32	Clast 8		45.011	34.688	0.023	b.d.	0.342	0.035	0.063	18.365	0.052	0.818	99.397		2.08997	1.89829		0.00436014	0.0132804	0.000803111	0	0	0.00137652	0	0		0.913645	0.0736421	0.00308006	4.99844		92.2532	7.43584	0.311001
NWA 2995	2995-clast8-05	33	Clast 8		44.516	34.612	b.d.	0.008	0.348	b.d.	0.023	18.214	0.056	0.78	98.557		2.08428	1.90998		0.00160512	0.0136265	0	0.000296151	0	0	0	0		0.913715	0.0708087	0.00334474	4.99766		92.4936	7.16782	0.338581
NWA 2995	2995-clast8-07	35	Clast 8		45.089	34.413	0.02	0.014	0.447	0.02	0.046	17.717	0.063	0.936	98.765		2.10386	1.89248		0.00319922	0.0174429	0.000701784	0.000516485	0	0.000790444	0	0		0.885732	0.0846787	0.00374991	4.99315		90.9226	8.69248	0.384938
NWA 2995	2995-clast8-08	36	Clast 8		44.732	34.255	0.027	b.d.	0.425	0.05	0.029	17.653	0.066	0.938	98.175		2.10047	1.89576		0.00202971	0.0166898	0.000953427	0	0	0.00198867	0	0		0.88814	0.0853988	0.00395344	4.99538		90.859	8.73653	0.404447
NWA 2995	2995-clast8-09	37	Clast 8		45.195	34.456	0.008	b.d.	0.428	0.001	0.031	17.906	0.05	0.988	99.063		2.10337	1.88995		0.00215043	0.0166584	0.000279989	0	0	3.94202e-05	0	0		0.89287	0.0891524	0.00296844	4.99744		90.6475	9.05109	0.301367
NWA 2995	2995-clast9-01	38	Clast 9		45.243	34.312	0.011	b.d.	0.211	b.d.	0.183	18.148	0.006	0.939	99.053		2.1047	1.88125		0.012689	0.0082089	0.000384819	0	0	0	0	0		0.904549	0.0846945	0.00035606	4.99682		91.4056	8.55846	0.0359802
NWA 2995	2995-clast9-02	39	Clast 9		45.093	34.2	0.02	0.001	0.202	0.01	0.169	18.179	0.003	0.876	98.753		2.10424	1.88093		0.0117547	0.00788319	0.000701847	3.68951e-05	0	0.000395258	0	0		0.908911	0.0792578	0.000178583	4.99429		91.9627	8.01922	0.0180689
NWA 2995	2995-clast9-03	40	Clast 9		45.044	33.985	0.012	b.d.	0.266	b.d.	0.172	17.946	0.045	0.886	98.356		2.11001	1.87628		0.0120092	0.0104206	0.000422723	0	0	0	0	0		0.900702	0.0804699	0.00268902	4.993		91.5477	8.17899	0.273313
NWA 2995	2995-clast9-04	41	Clast 9		45.362	34.186	b.d.	b.d.	0.305	b.d.	0.18	17.993	b.d.	0.899	98.925		2.1119	1.87582		0.0124909	0.0118753	0	0	0	0	0	0		0.897532	0.0811507	0	4.99077		91.7082	8.29183	0
NWA 2995	2995-clast9-05	42	Clast 9		45.313	33.932	0.03	0.016	0.268	0.001	0.181	17.458	0.041	0.908	98.148		2.12259	1.87333		0.0126375	0.0104989	0.00105679	0.000592578	0	3.96768e-05	0	0		0.876198	0.082467	0.00244997	4.98185		91.1647	8.58034	0.254909
NWA 2995	2995-clast9-06	43	Clast 9		45.414	34.209	b.d.	0.025	0.212	0.021	0.172	18.129	0.038	0.95	99.17		2.11037	1.87357		0.0119134	0.0082389	0	0.000918525	0	0.000826575	0	0		0.902626	0.0855941	0.00225261	4.99631		91.1308	8.64175	0.227428
NWA 2995	2995-clast9-07	44	Clast 9		45.029	34.246	b.d.	0.013	0.234	0.002	0.199	18.064	0.014	0.825	98.626		2.10326	1.88526		0.0138545	0.00914073	0	0.000480094	0	7.9127e-05	0	0		0.904023	0.0747147	0.000834185	4.99165		92.2876	7.62728	0.0851581
NWA 2995	2995-clast9-08	45	Clast 9		45.516	34.461	0.015	0.053	0.196	0.028	0.183	18.291	0.011	0.857	99.611		2.10556	1.87886		0.0126181	0.00758272	0.000521822	0.00193849	0	0.00109713	0	0		0.906582	0.0768664	0.000649129	4.99228		92.1232	7.81086	0.0659618
NWA 2995	2995-clast9-09	46	Clast 9		45.169	34.322	0.008	0.007	0.344	0.002	0.208	17.857	0.001	0.867	98.785		2.10567	1.88575		0.0144528	0.0134114	0.000280458	0.000258007	0	7.89724e-05	0	0		0.891917	0.0783649	5.94682e-05	4.99025		91.9179	8.07601	0.00612858
NWA 2995	2995-zr35-03	113	Impact melt clast 1	Impact melt clast	44.271	33.469	0.114	0.049	0.812	0.017	0.944	17.901	0.021	0.617	98.215		2.0854	1.85812		0.0662796	0.0319882	0.00403832	0.00182494	0	0.000678285	0	0		0.903466	0.0563516	0.00126189	5.0094		94.0053	5.86336	0.1313
NWA 2995	2995-zr35-05	115	Impact melt clast 1	Impact melt clast	45.124	33.698	0.007	0.017	0.488	0.031	0.237	17.287	0.036	1.042	97.967		2.12105	1.86684		0.0166046	0.0191835	0.000247438	0.000631792	0	0.00123424	0	0		0.870617	0.0949646	0.00215863	4.99353		89.9639	9.81302	0.223059
NWA 2995	2995-clast2-43	25	Matrix		45.272	36.242	0.023	b.d.	0.569	b.d.	0.065	19.082	0.002	0.571	101.826		2.05522	1.93911		0.00439825	0.0216025	0.000785204	0	0	0	0	0		0.928148	0.0502592	0.000115822	4.99963		94.8519	5.13623	0.0118364
NWA 2995	2995-clast2-45	27	Matrix		59.686	26.142	0.054	0.01	0.71	0.001	0.024	7.836	0.538	6.607	101.608		2.63143	1.35838		0.00157714	0.0261784	0.00179036	0.00034858	0	3.73435e-05	0	0		0.370152	0.564776	0.0302577	4.98493		38.3503	58.5148	3.13491
NWA 2995	2995-clast2-46	28	Matrix		60.858	25.706	0.053	0.022	0.551	0.019	0.015	7.39	0.176	7.352	102.142		2.66157	1.325		0.000977801	0.0201528	0.0017431	0.000760721	0	0.00070383	0	0		0.346282	0.623415	0.00981899	4.99042		35.3523	63.6452	1.00243
NWA 2995	2995-zr1-01	2	Matrix	Plag 1	45.909	36.144	0.026	0.009	0.268	b.d.	0.052	18.657	0.021	0.39	101.476		2.08146	1.93138		0.00351409	0.0101618	0.000886484	0.000322624	0	0	0	0		0.906313	0.0342837	0.00121457	4.96954		96.2309	3.64019	0.128962
NWA 2995	2995-zr1-02	3	Matrix	Plag 1	45.922	36.189	0.055	0.01	0.225	b.d.	0.054	19.088	b.d.	0.373	101.916		2.07559	1.92779		0.00363793	0.00850488	0.00186944	0.000357358	0	0	0	0		0.924372	0.0326875	0	4.97481		96.5846	3.41541	0
NWA 2995	2995-ph11-01	42	Matrix		52.821	28.937	0.024	b.d.	0.988	0.006	0.477	13.031	0.173	3.148	99.605		2.40777	1.55462		0.0324091	0.0376644	0.00082271	0	0	0.000231662	0	0		0.636432	0.278225	0.0100598	4.95824		68.8246	30.0876	1.08788
NWA 2995	2995-ph11-03	44	Matrix		47.06	33.233	0.101	b.d.	0.55	b.d.	0.117	16.701	0.095	1.388	99.245		2.17671	1.81167		0.00806628	0.0212753	0.00351315	0	0	0	0	0		0.827668	0.124477	0.00560539	4.97898		86.4179	12.9968	0.585266
NWA 2995	2995-ph11-04	45	Matrix		47.148	33.469	0.067	b.d.	0.473	0.019	0.117	16.936	0.099	1.546	99.874		2.16947	1.81508		0.00802446	0.0182019	0.00231842	0	0	0.000740524	0	0		0.834963	0.137928	0.00581112	4.99254		85.3133	14.0929	0.593758
NWA 2995	2995-ph12-05	53	Matrix		47.071	33.288	0.046	0.001	0.689	0.004	0.073	16.849	0.046	1.146	99.213		2.17741	1.81483		0.00503326	0.0266545	0.00160019	3.65738e-05	0	0.000156726	0	0		0.835077	0.102784	0.00271443	4.9663		88.7837	10.9277	0.288593
NWA 2995	2995-ph13-01	57	Matrix		44.358	35.255	0.063	0.024	0.237	b.d.	0.075	18.761	0.01	0.442	99.225		2.06302	1.93247		0.00519914	0.00921817	0.00220343	0.000882522	0	0	0	0		0.934874	0.0398571	0.000593288	4.98832		95.8526	4.08655	0.0608298
NWA 2995	2995-ph13-02	58	Matrix		44.076	35.241	0.061	b.d.	0.277	b.d.	0.061	18.929	b.d.	0.451	99.096		2.05499	1.9365		0.00423912	0.0108007	0.00213876	0	0	0	0	0		0.945583	0.0407695	0	4.99501		95.8666	4.13336	0
NWA 2995	2995-ph14-04	67	Matrix		57.727	26.56	0.029	b.d.	0.6	0.003	0.006	9.056	1.08	5.028	100.089		2.5911	1.40506		0.000401416	0.0225227	0.000978879	0	0	0.000114057	0	0		0.435518	0.437574	0.061839	4.9551		46.5829	46.8028	6.61428
NWA 2995	2995-ph14-05	68	Matrix		57.224	26.721	0.019	0.014	0.646	b.d.	0.043	9.008	1.267	4.704	99.646		2.58119	1.42055		0.00289101	0.0243691	0.000644499	0.00049929	0	0	0	0		0.435347	0.411397	0.0729042	4.94979		47.3384	44.7342	7.9274
NWA 2995	2995-zr21-03	80	matrix	Lamaella pyx clast	44.746	33.299	0.029	b.d.	0.736	b.d.	0.144	17.783	0.081	0.743	97.561		2.11741	1.85713		0.0101567	0.0291268	0.00103199	0	0	0	0	0		0.901613	0.0681696	0.00488955	4.98953		92.5042	6.9941	0.501661
NWA 2995	2995-ph22-03	88	matrix		43.861	33.694	b.d.	b.d.	0.673	b.d.	0.135	19.325	0.038	0.417	98.143		2.07397	1.87775		0.00951472	0.0266136	0	0	0	0	0	0		0.979057	0.0382306	0.00229214	5.00742		96.0255	3.74964	0.224812
NWA 2995	2995-ph16-04	72	Phosphate 16 assemblage	Si-granophyre associated	44.96	34.069	b.d.	0.004	0.569	b.d.	0.18	18.097	0.073	0.834	98.786		2.10163	1.87694		0.0125412	0.0222437	0	0.000147833	0	0	0	0		0.906361	0.075587	0.00435297	4.9998		91.895	7.66368	0.441343
NWA 2995	2995-ph16-07	75	Phosphate 16 assemblage	Si-granophyre associated	45.727	34.595	0.035	0.02	0.663	0.007	0.142	18.188	0.073	0.808	100.258		2.10506	1.87701		0.00974359	0.0255253	0.00121168	0.000727955	0	0.000272951	0	0		0.897103	0.0721199	0.00428695	4.99306		92.1514	7.40824	0.440361
NWA 2995	2995-ph22-04	89	Phosphate 22 assemblage		45.977	33.672	0.034	0.027	0.398	0.013	0.204	17.683	0.045	1.01	99.063		2.13639	1.84404		0.0141289	0.0154663	0.00118808	0.000991941	0	0.000511655	0	0		0.880361	0.090994	0.00266739	4.98674		90.3841	9.34208	0.273853
NWA 2995	2995-ph22-05	90	Phosphate 22 assemblage		45.348	33.545	b.d.	b.d.	0.384	0.012	0.211	17.638	0.052	0.999	98.189		2.1272	1.85456		0.0147527	0.0150642	0	0	0	0.00047679	0	0		0.886474	0.0908591	0.00311163	4.9925		90.4155	9.26713	0.31737
NWA 2995	2995-ph22-06	91	Phosphate 22 assemblage		44.87	33.789	0.014	b.d.	0.409	0.039	0.127	17.825	0.11	0.765	97.948		2.1119	1.87436		0.00890962	0.0160992	0.000495531	0	0	0.0015548	0	0		0.8989	0.069812	0.00660455	4.98863		92.165	7.15788	0.67717
NWA 2995	2995-ph5-01	11	Phosphate 5 assemblage		45.494	35.632	b.d.	0.038	0.441	0.011	0.094	18.935	0.026	0.401	101.072		2.07691	1.91719		0.00639632	0.0168371	0	0.00137161	0	0.000425354	0	0		0.926177	0.0354944	0.00151416	4.98231		96.1577	3.6851	0.157203
NWA 2995	2995-ph5-03	13	Phosphate 5 assemblage		44.841	34.875	b.d.	0.001	0.332	0.023	0.061	17.859	0.087	0.728	98.807		2.09022	1.91599		0.00423824	0.0129425	0	3.68553e-05	0	0.000908111	0	0		0.891948	0.0657961	0.00517333	4.98725		92.6297	6.833	0.537256
NWA 2995	2995-ph5-04	14	Phosphate 5 assemblage		45.664	35.065	b.d.	b.d.	0.39	b.d.	0.042	18.357	0.022	0.728	100.268		2.09834	1.89906		0.00287667	0.0149876	0	0	0	0	0	0		0.903794	0.0648613	0.00128961	4.98521		93.1799	6.68711	0.132957
NWA 2995	2995-ph5-05	15	Phosphate 5 assemblage		45.753	34.842	0.01	b.d.	0.34	0.006	0.117	18.389	0.038	0.735	100.23		2.10334	1.88779		0.00801704	0.0130717	0.000345713	0	0	0.000233633	0	0		0.905759	0.0655131	0.00222847	4.98629		93.0414	6.72964	0.228913
NWA 2995	2995-ph5-06	16	Phosphate 5 assemblage		45.92	34.919	b.d.	0.011	0.357	b.d.	0.131	18.109	0.08	0.81	100.337		2.10741	1.88873		0.00896101	0.0137019	0	0.000399137	0	0	0	0		0.890444	0.0720748	0.0046835	4.9864		92.0639	7.45189	0.484232
NWA 2995	2995-ph50-03	9	Phosphate 50 assemblage		47.538	32.287	b.d.	0.002	0.654	0.003	0.069	15.793	0.179	1.86	98.385		2.21559	1.77353		0.00479333	0.0254913	0	7.36991e-05	0	0.000118431	0	0		0.788641	0.168079	0.0106423	4.98696		81.5249	17.375	1.10014
NWA 2995	2995-ph50-04	10	Phosphate 50 assemblage		48.104	31.88	b.d.	0.014	0.579	b.d.	0.037	15.638	0.184	2.236	98.672		2.23526	1.74593		0.00256264	0.0225004	0	0.000514349	0	0	0	0		0.778563	0.201452	0.0109068	4.99769		78.5696	20.3297	1.10068
NWA 2995	2995-ph50-05	11	Phosphate 50 assemblage		48.607	31.432	0.106	0.016	0.662	0.024	0.043	15.029	0.186	2.322	98.427		2.25986	1.72233		0.00297982	0.0257398	0.00370609	0.000588147	0	0.000945124	0	0		0.748649	0.209313	0.0110314	4.98515		77.2605	21.6011	1.13844
NWA 2995	2995-ph50-06	12	Phosphate 50 assemblage		49.361	31.272	0.048	b.d.	0.668	b.d.	0.052	14.709	0.193	2.644	98.947		2.28046	1.70277		0.00358081	0.0258095	0.00166766	0	0	0	0	0		0.728093	0.236838	0.0113744	4.99059		74.5763	24.2586	1.16505
NWA 2995	2995-ph50-07	13	Phosphate 50 assemblage		48.101	32.131	0.028	b.d.	0.712	0.039	0.054	15.567	0.168	2.225	99.025		2.22819	1.75422		0.00372847	0.027583	0.000975399	0	0	0.00153023	0	0		0.772623	0.199839	0.00992752	4.99861		78.6474	20.3421	1.01055
NWA 2995	2995-ph50-08	14	Phosphate 50 assemblage		49.136	31.136	0.046	b.d.	0.77	0.017	0.04	14.68	0.208	2.638	98.671		2.27847	1.70164		0.00276467	0.0298607	0.00160409	0	0	0.000667709	0	0		0.729349	0.237176	0.0123039	4.99384		74.5124	24.2306	1.257
NWA 2995	2995-clast10-01	99	Clast 10		53.676	28.532	0.094	0.013	0.447	0.018	0.018	11.606	0.189	4.565	99.158		2.4489	1.53421		0.00122406	0.0170555	0.00322512	0.00046894	0	0.000695598	0	0		0.567335	0.403817	0.0109999	4.98794		57.7645	41.1155	1.11998
NWA 2995	2995-clast10-02	100	Clast 10		54.001	28.599	0.079	b.d.	0.411	0.004	0.035	11.568	0.17	4.627	99.494		2.45364	1.53152		0.00237037	0.0156177	0.00269937	0	0	0.000153944	0	0		0.563161	0.407625	0.00985354	4.98664		57.428	41.5672	1.00481
NWA 2995	2995-clast10-03	101	Clast 10		53.549	28.552	0.03	b.d.	0.268	b.d.	0.019	11.312	0.287	4.852	98.869		2.44965	1.5394		0.00129552	0.010253	0.00103205	0	0	0	0	0		0.554443	0.430353	0.0167482	5.00317		55.3588	42.9689	1.67224
NWA 2995	2995-clast10-04	102	Clast 10		53.552	28.172	0.01	b.d.	0.333	0.023	0.042	11.146	0.251	4.686	98.215		2.46316	1.5272		0.00287942	0.0128093	0.000345894	0	0	0.000896064	0	0		0.549289	0.417899	0.0147273	4.98921		55.9406	42.5595	1.49986
NWA 2995	2995-clast10-09	107	Clast 10		53.629	28.147	0.064	b.d.	0.338	0.019	0.023	11.178	0.256	4.891	98.545		2.46105	1.52235		0.00157321	0.0129718	0.00220865	0	0	0.00073853	0	0		0.549603	0.43518	0.0149863	5.00066		54.973	43.5281	1.49897
NWA 2995	2995-clast10-10	108	Clast 10		53.729	28.275	0.018	b.d.	0.322	b.d.	0.023	11.146	0.198	4.737	98.448		2.46412	1.52833		0.00157224	0.0123502	0.000620801	0	0	0	0	0		0.547694	0.42122	0.0115838	4.98749		55.8588	42.9598	1.18143
NWA 2995	2995-clast10-11	109	Clast 10		53.571	27.898	0.105	b.d.	0.38	b.d.	0.03	11.2	0.272	4.864	98.32		2.46485	1.51285		0.00205741	0.0146221	0.0036331	0	0	0	0	0		0.552134	0.433917	0.0159648	5.00003		55.1023	43.3044	1.59327
NWA 2995	2995-clast10-12	110	Clast 10		54.197	28.306	0.028	0.009	0.444	0.003	0.025	10.845	0.313	4.422	98.592		2.4775	1.52503		0.0017034	0.016974	0.000962548	0.000325284	0	0.000116159	0	0		0.531169	0.39193	0.0182522	4.96396		56.4262	41.6348	1.93894

## Sheet: Supp Table 3 Pyroxene
Supplementary Table 3. NWA 2995 pyroxene mineral chemistry data collected in different clasts and matrix mineral grains.
Sample	SPOT	#	Clast ID	Clast Type	SiO2	Al2O3	TiO2	Cr2O3	FeO	MnO	MgO	CaO	NiO	K2O	Na2O	TOTAL	CATIONS PER 6 OXYGENS*	*Ti3+/Ti4+ BY CATION NORMALIZATION	Si	Al(IV)	TET.		[Al]		Al(VI)	Mg	Fe	Ti(4+)	Cr	V	Zn	Sc	Mn	OCT.		Ca	Na	K	M2		Cation TOTAL		Wo	En	Fs	Mg#
NWA 2995	2995-clast1-11	11	Clast 1	Granulitic breccia clast	51.943	1.022	0.776	0.285	20.018	0.293	20.978	3.83	0.025	b.d.	0.006	99.176			1.94134	0.0586608	2		0.0450181		0	1.16863	0.625691	0.0218109	0.00842174	0	0	0.000814183	0.00927548	1.83464		0.153369	0.000434788	0	0.153804		3.98845		7.87442	60.0008	32.1247	65.1514
NWA 2995	2995-clast1-16	16	Clast 1	Granulitic breccia clast	52.055	0.884	0.811	0.276	19.632	0.275	20.829	4.182	0.004	0.004	0.021	98.973			1.94674	0.0532618	2		0.0389636		0	1.16105	0.614008	0.0228088	0.00816088	0	0	0.00013035	0.00871108	1.81487		0.167569	0.00152271	0.000190827	0.169283		3.98416		8.62589	59.7671	31.607	65.4311
NWA 2995	2995-clast1-08	8	Clast 1	Granulitic breccia clast	52.283	1.023	0.774	0.338	19.322	0.344	21.143	4.193	0.013	0.012	0.043	99.488			1.94341	0.0565899	2		0.0448168		0	1.17141	0.600649	0.0216363	0.00993352	0	0	0.000421071	0.0108307	1.81488		0.166991	0.00309902	0.000569009	0.170659		3.98554		8.61201	60.4116	30.9764	66.1262
NWA 2995	2995-clast1-21	6	Clast 1	Granulitic breccia clast	51.886	1.187	0.641	0.316	18.662	0.298	21.217	4.195	b.d.	0.003	0.044	98.449			1.94529	0.0547137	2		0.05245		0	1.18565	0.585135	0.0180729	0.00936705	0	0	0	0.00946333	1.80769		0.168512	0.00319844	0.000143479	0.171854		3.97954		8.68933	61.1381	30.1725	66.9776
NWA 2995	2995-clast1-09	9	Clast 1	Granulitic breccia clast	52.045	0.913	0.744	0.271	19.267	0.299	21.219	4.211	0.017	b.d.	0.021	99.007			1.95572	0.0442842	2		0.0404351		0	1.18848	0.605488	0.0210251	0.00805153	0	0	0.000556651	0.00951683	1.83311		0.169542	0.00153002	0	0.171072		4.00419		8.63465	60.5283	30.8371	66.2703
NWA 2995	2995-clast1-29	29	Clast 1	Granulitic breccia clast	51.884	0.964	0.911	0.231	19.824	0.27	20.624	4.288	0.052	0.015	0.051	99.114			1.94007	0.0599261	2		0.0424838		0	1.14947	0.619927	0.0256177	0.00682935	0	0	0.00169432	0.00855151	1.81209		0.171793	0.00369749	0.000715501	0.176206		3.98829		8.84988	59.2147	31.9355	64.9859
NWA 2995	2995-clast1-25	25	Clast 1	Granulitic breccia clast	51.007	1.497	1.183	0.42	18.843	0.299	20.05	5.168	0.044	b.d.	0.042	98.553			1.91401	0.0859877	2		0.0662061		0	1.12142	0.59133	0.0333839	0.0124608	0	0	0.00143872	0.00950343	1.76954		0.20778	0.00305574	0	0.210835		3.98037		10.8189	58.3912	30.7899	65.4967
NWA 2995	2995-clast1-01	1	Clast 1	Granulitic breccia clast	51.811	1.291	1.027	0.382	19.734	0.322	20.269	5.209	b.d.	b.d.	0.042	100.087			1.93672	0.0632811	2		0.0568764		0	1.12932	0.616914	0.0288704	0.0112899	0	0	0	0.0101952	1.79659		0.208624	0.00304401	0	0.211668		4.00825		10.6721	57.7699	31.558	64.6938
NWA 2995	2995-clast1-15	5	Clast 1	Granulitic breccia clast	52.1	1.024	0.746	0.317	19.392	0.33	20.531	5.369	0.023	b.d.	0.024	99.856			1.94908	0.0509178	2		0.0451496		0	1.14483	0.606708	0.0209879	0.00937636	0	0	0.00074977	0.0104568	1.79311		0.215204	0.00174083	0	0.216945		4.01006		10.9422	58.2095	30.8484	65.3834
NWA 2995	2995-clast1-05	5	Clast 1	Granulitic breccia clast	50.754	1.968	1.575	0.535	11.02	0.211	16.351	16.505	0.014	b.d.	0.131	99.064			1.90843	0.0915717	2		0.0872152		0	0.916408	0.346539	0.0445373	0.0159053	0	0	0.000458713	0.0067202	1.33057		0.664946	0.00955055	0	0.674497		4.00506		34.4908	47.5342	17.975	72.5804
NWA 2995	2995-clast1-03	3	Clast 1	Granulitic breccia clast	50.759	2.381	1.626	0.646	10.373	0.188	16.162	16.831	b.d.	0.025	0.095	99.086			1.87947	0.120533	2		0.103906		0	0.891981	0.321211	0.0452772	0.018912	0	0	0	0.00589622	1.28328		0.667724	0.0068202	0.00118085	0.675725		3.959		35.4999	47.4227	17.0774	73.5423
NWA 2995	2995-clast13-01	62	Clast 13	Lamaella pyx clast	50.956	1.107	0.935	0.269	23.303	0.339	15.584	8.316	b.d.	0.005	0.046	100.86			1.94049	0.0595099	2		0.049685		0	0.884574	0.742152	0.0267772	0.00809936	0	0	0	0.0109348	1.67254		0.339309	0.00339645	0.000242896	0.342949		4.01549		17.2586	44.9928	37.7487	54.4016
NWA 2995	2995-clast13-07	68	Clast 13	Lamaella pyx clast	51.22	1.726	1.315	0.353	13.4	0.152	12.82	17.833	0.018	0.016	0.148	99.001			1.92991	0.07009	2		0.0766478		0.00655787	0.719987	0.422247	0.0372615	0.0105161	0	0	0.000590986	0.00485105	1.20201		0.719925	0.0108121	0.000769044	0.731506		3.93352		38.6608	38.6641	22.6752	63.0558
NWA 2995	2995-clast13-02	63	Clast 13	Lamaella pyx clast	50.998	1.702	1.235	0.456	13.65	0.208	12.874	18.166	0.026	b.d.	0.151	99.466			1.92032	0.0796799	2		0.0755338		0	0.722558	0.429851	0.0349724	0.0135759	0	0	0.000853103	0.00663404	1.20844		0.732901	0.0110243	0	0.743925		3.95237		38.8743	38.3257	22.8	62.7225
NWA 2995	2995-clast13-05	66	Clast 13	Lamaella pyx clast	51.208	1.478	1.063	0.359	12.885	0.212	12.898	19.132	b.d.	0.031	0.153	99.419			1.92955	0.0704495	2		0.0656378		0	0.724402	0.406039	0.0301224	0.0106954	0	0	0	0.00676626	1.17802		0.772403	0.0111779	0.0014901	0.785071		3.9631		40.592	38.0694	21.3385	64.1037
NWA 2995	2995-clast13-06	67	Clast 13	Lamaella pyx clast	50.66	1.511	1.147	0.439	12.298	0.197	12.743	19.286	b.d.	0.004	0.168	98.453			1.92441	0.0755871	2		0.0676486		0	0.721512	0.39069	0.0327668	0.013185	0	0	0	0.0063386	1.16449		0.784947	0.0123735	0.000193833	0.797515		3.96201		41.3751	38.0314	20.5935	64.8945
NWA 2995	2995-clast13-03	64	Clast 13	Lamaella pyx clast	50.882	1.742	1.326	0.431	11.976	0.169	12.68	19.307	b.d.	b.d.	0.183	98.696			1.92088	0.0791218	2		0.0775078		0	0.7135	0.378105	0.0376458	0.0128646	0	0	0	0.00540402	1.14752		0.780937	0.0133949	0	0.794331		3.94185		41.7046	38.1033	20.1921	65.3844
NWA 2995	2995-clast13-04	65	Clast 13	Lamaella pyx clast	50.764	1.69	1.275	0.433	12.638	0.182	12.457	19.325	b.d.	b.d.	0.142	98.906			1.9195	0.080504	2		0.0753147		0	0.702075	0.399645	0.0362559	0.012945	0	0	0	0.00582904	1.15675		0.782918	0.0104105	0	0.793328		3.95008		41.5421	37.2525	21.2054	63.7478
NWA 2995	2995-clast2-09	39	Clast 2	Lamaella pyx clast	48.827	0.52	0.444	0.004	37.287	0.506	10.429	1.654	b.d.	b.d.	0.004	99.675			1.96969	0.0303092	2		0.0247231		0	0.627075	1.25794	0.0134697	0.000127579	0	0	0	0.0172895	1.9159		0.0714889	0.00031286	0	0.0718018		3.9877		3.65391	32.0508	64.2953	33.2878
NWA 2995	2995-clast2-18	48	Clast 2	Lamaella pyx clast	49.01	0.74	0.479	b.d.	37.139	0.499	10.315	1.788	b.d.	b.d.	0.003	99.973			1.96795	0.0320524	2		0.0350205		0.00296812	0.617358	1.24716	0.0144644	0	0	0	0	0.0169716	1.89893		0.076924	0.000233562	0	0.0771575		3.97608		3.9622	31.7989	64.2389	33.1322
NWA 2995	2995-clast2-10	40	Clast 2	Lamaella pyx clast	48.782	0.545	0.411	0.03	37.898	0.481	10.467	1.877	b.d.	0.003	0.023	100.517			1.96544	0.034563	2		0.0258796		0	0.62858	1.27697	0.0124531	0.00095566	0	0	0	0.0164149	1.93537		0.0810269	0.00179671	0.000154189	0.0829778		4.01835		4.07872	31.6414	64.2799	33.0082
NWA 2995	2995-clast2-14	44	Clast 2	Lamaella pyx clast	48.659	0.696	0.418	b.d.	37.461	0.5	10.475	1.962	b.d.	0.007	0.01	100.188			1.96392	0.0360829	2		0.0331078		0	0.630163	1.26446	0.0126874	0	0	0	0	0.0170932	1.9244		0.0848446	0.000782549	0.000360406	0.0859876		4.01039		4.28624	31.835	63.8787	33.2822
NWA 2995	2995-clast2-42	24	Clast 2	Lamaella pyx clast	50.258	0.365	0.552	0.035	36.221	0.49	10.996	2.369	0.021	b.d.	0.025	101.332			1.97887	0.021132	2		0.0169382		0	0.645335	1.19272	0.0163451	0.00108959	0	0	0.000720507	0.0163419	1.87255		0.0999406	0.00190855	0	0.101849		3.9744		5.15692	33.2992	61.5439	35.1318
NWA 2995	2995-clast2-40	22	Clast 2	Lamaella pyx clast	48.91	0.319	0.451	0.02	38.56	0.539	9.002	2.438	b.d.	b.d.	0.007	100.246			1.97759	0.0224062	2		0.0152017		0	0.542522	1.30389	0.0137137	0.00063937	0	0	0	0.0184596	1.87923		0.105618	0.000548769	0	0.106167		3.98539		5.41068	27.7927	66.7966	29.4026
NWA 2995	2995-clast2-39	21	Clast 2	Lamaella pyx clast	48.432	0.878	0.756	0.056	26.094	0.368	8.456	12.605	b.d.	0.014	0.12	97.779			1.95112	0.0488823	2		0.0416876		0	0.507756	0.879137	0.0229039	0.0017837	0	0	0	0.0125572	1.42414		0.544076	0.00937312	0.000719471	0.554168		3.97831		28.1763	26.2954	45.5283	36.6335
NWA 2995	2995-clast2-17	15	Clast 2	Lamaella pyx clast	48.677	1.244	1.086	0.032	23.924	0.314	8.583	14.13	0.032	0.023	0.128	98.173			1.93507	0.06493	2		0.0582847		0	0.50857	0.795374	0.0324668	0.00100579	0	0	0.00110849	0.010573	1.3491		0.601839	0.00986585	0.00116637	0.612871		3.96197		31.5796	26.6856	41.7348	39.0255
NWA 2995	2995-clast2-20	2	Clast 2	Lamaella pyx clast	49.928	0.864	0.524	0.036	23.859	0.362	7.419	16.54	0.021	b.d.	0.096	99.649			1.97079	0.0292089	2		0.040195		0.0109861	0.436496	0.787614	0.0155548	0.00112352	0	0	0.000722309	0.0121032	1.2646		0.699515	0.00734716	0	0.706862		3.97146		36.3644	22.6913	40.9442	35.6805
NWA 2995	2995-clast2-23	5	Clast 2	Lamaella pyx clast	50.159	0.505	0.545	0.035	24.003	0.37	7.35	16.931	0.013	0.001	0.107	100.019			1.97551	0.0244919	2		0.0234414		0	0.431476	0.790606	0.0161422	0.00108988	0	0	0.00044615	0.0123432	1.2521		0.71446	0.00817082	5.02417e-05	0.722681		3.97478		36.8936	22.2807	40.8257	35.3287
NWA 2995	2995-clast2-37	19	Clast 2	Lamaella pyx clast	50.132	0.601	0.473	0.038	22.775	0.329	7.512	17.024	b.d.	0.006	0.094	98.984			1.98499	0.0150104	2		0.0280465		0.0130361	0.443341	0.754165	0.0140845	0.00118962	0	0	0	0.011034	1.23685		0.722221	0.00721644	0.00030306	0.72974		3.96659		37.621	23.094	39.285	37.0446
NWA 2995	2995-clast2-38	20	Clast 2	Lamaella pyx clast	50.306	1.315	0.943	0.034	21.198	0.307	8.519	17.271	b.d.	0.005	0.12	100.018			1.94874	0.0512574	2		0.0600374		0.00877997	0.491883	0.686743	0.0274716	0.00104135	0	0	0	0.0100732	1.22599		0.716832	0.00901296	0.000247081	0.726092		3.95208		37.8184	25.9506	36.231	41.7572
NWA 2995	2995-clast2-26	8	Clast 2	Lamaella pyx clast	49.992	0.516	0.512	0.04	22.798	0.363	7.422	17.444	0.021	0.016	0.104	99.228			1.97867	0.0213321	2		0.0240704		0.00273832	0.437857	0.75463	0.0152398	0.00125174	0	0	0.000724268	0.0121695	1.22461		0.739748	0.007981	0.000807842	0.748537		3.97315		38.2846	22.6607	39.0548	36.7405
NWA 2995	2995-clast2-19	2	Clast 2	Lamaella pyx clast	48.869	1.779	1.205	0.027	19.75	0.254	8.826	17.55	0.001	b.d.	0.149	98.41			1.91551	0.0844906	2		0.0821842		0	0.515648	0.647415	0.0355202	0.000836753	0	0	3.41553e-05	0.00843294	1.20789		0.737044	0.0113237	0	0.748367		3.95625		38.7896	27.1379	34.0725	44.3593
NWA 2995	2995-clast2-21	3	Clast 2	Lamaella pyx clast	50.157	0.825	0.601	0.01	22.813	0.292	7.455	17.635	0.002	0.007	0.123	99.92			1.96825	0.0317458	2		0.0381562		0.00641036	0.43605	0.748681	0.0177362	0.000310265	0	0	6.83891e-05	0.0097057	1.21896		0.741465	0.0093585	0.000350414	0.751173		3.97014		38.4937	22.6379	38.8684	36.8284
NWA 2995	2995-clast2-41	2	Clast 2	Lamaella pyx clast	49.502	0.974	0.841	0.032	21.919	0.288	7.577	17.659	0.019	0.019	0.123	98.953			1.95398	0.0460179	2		0.0453125		0	0.445794	0.723574	0.024965	0.000998689	0	0	0.00065352	0.00962908	1.20561		0.746843	0.00941358	0.000956721	0.757213		3.96283		38.975	23.2643	37.7607	38.1455
NWA 2995	2995-clast2-31	13	Clast 2	Lamaella pyx clast	50.024	0.704	0.414	0.008	22.586	0.306	7.534	17.685	b.d.	b.d.	0.129	99.39			1.976	0.0239991	2		0.032775		0.00877589	0.443581	0.746127	0.0122983	0.000249851	0	0	0	0.0102382	1.22127		0.748478	0.00987985	0	0.758358		3.97963		38.6174	22.8864	38.4961	37.3075
NWA 2995	2995-clast2-16	1	Clast 2	Lamaella pyx clast	48.862	2.114	0.885	0.028	19.548	0.272	8.267	17.749	b.d.	0.03	0.127	97.882			1.92883	0.0711704	2		0.0983533		0.0271829	0.486418	0.645342	0.0262726	0.000873903	0	0	0	0.00909465	1.19518		0.750692	0.00972026	0.0015107	0.761923		3.95711		39.8784	25.8396	34.282	43.0026
NWA 2995	2995-clast2-15	13	Clast 2	Lamaella pyx clast	49.142	1.454	1.107	b.d.	19.797	0.279	8.662	18.059	0.019	b.d.	0.144	98.663			1.92589	0.0741135	2		0.0671589		0	0.505982	0.648846	0.0326259	0	0	0	0.000648842	0.0092614	1.19736		0.758293	0.0109419	0	0.769235		3.9666		39.6364	26.448	33.9156	43.8383
NWA 2995	2995-clast2-08	11	Clast 2	Lamaella pyx clast	49.204	1.836	0.987	0.027	19.129	0.212	8.858	18.196	0.013	b.d.	0.171	98.633			1.92392	0.0760837	2		0.0846097		0.00852596	0.51625	0.625522	0.0290229	0.000834703	0	0	0.000442932	0.00702127	1.18762		0.762302	0.0129638	0	0.775266		3.96289		40.0353	27.1129	32.8518	45.2388
NWA 2995	2995-clast5-05	6	Clast 5	Lamaella pyx clast	48.676	0.626	0.385	0.203	35.323	0.452	10.238	3.147	b.d.	b.d.	0.034	99.084			1.9687	0.0312981	2		0.0298401		0	0.61719	1.19478	0.0117102	0.00649148	0	0	0	0.0154845	1.84565		0.136373	0.00266622	0	0.139039		3.98469		6.99942	31.6777	61.3228	34.0836
NWA 2995	2995-clast5-04	5	Clast 5	Lamaella pyx clast	48.414	0.492	0.454	0.169	36.618	0.554	9.745	3.289	b.d.	b.d.	0.01	99.745			1.96628	0.0337221	2		0.0235505		0	0.589922	1.24375	0.0138665	0.00542679	0	0	0	0.019058	1.87202		0.143121	0.000787455	0	0.143908		4.01593		7.24005	29.8424	62.9176	32.1928
NWA 2995	2995-clast5-06	7	Clast 5	Lamaella pyx clast	49.22	0.871	0.341	0.206	33.779	0.488	10.214	4.241	b.d.	b.d.	0.029	99.389			1.97375	0.0262478	2		0.0411652		0.0149174	0.6105	1.13282	0.0102835	0.00653132	0	0	0	0.0165754	1.79163		0.182215	0.00225476	0	0.18447		3.9761		9.46307	31.7054	58.8315	35.0414
NWA 2995	2995-clast5-09	10	Clast 5	Lamaella pyx clast	49.18	0.843	0.438	0.325	30.597	0.487	10.976	6.138	b.d.	0.004	0.046	99.034			1.9616	0.0383986	2		0.0396288		0.00123022	0.652537	1.02062	0.0131381	0.0102492	0	0	0	0.016453	1.71423		0.26231	0.00355739	0.000203524	0.266071		3.9803		13.5528	33.7146	52.7326	39.0233
NWA 2995	2995-clast5-08	9	Clast 5	Lamaella pyx clast	49.446	0.892	0.319	0.323	30.382	0.4	10.961	6.52	b.d.	0.014	0.043	99.3			1.96665	0.0333452	2		0.0418142		0.00846891	0.64981	1.0106	0.00954168	0.0101574	0	0	0	0.0134757	1.70205		0.27785	0.00331602	0.000710328	0.281876		3.98393		14.335	33.5255	52.1395	39.1586
NWA 2995	2995-clast5-03	4	Clast 5	Lamaella pyx clast	49.117	0.862	0.533	0.238	31.224	0.392	9.923	7.027	0.005	b.d.	0.019	99.34			1.96085	0.0391457	2		0.0405585		0.00141288	0.590467	1.04248	0.0160021	0.0075123	0	0	0.000173937	0.0132554	1.6713		0.300572	0.00147068	0	0.302043		3.97334		15.5454	30.5385	53.9161	36.182
NWA 2995	2995-clast5-02	3	Clast 5	Lamaella pyx clast	48.749	1.06	0.554	0.225	31.091	0.476	9.402	7.492	b.d.	0.016	0.032	99.097			1.95447	0.0455261	2		0.0500878		0.0045617	0.561854	1.04247	0.0167036	0.00713229	0	0	0	0.0161646	1.64889		0.321831	0.00248752	0.00081831	0.325136		3.97402		16.7084	29.1697	54.1218	35.0433
NWA 2995	2995-clast5-01	2	Clast 5	Lamaella pyx clast	49.58	0.975	0.52	0.251	28.944	0.495	10.015	8.271	0.019	b.d.	b.d.	99.07			1.96967	0.0303255	2		0.0456514		0.0153259	0.593032	0.961637	0.0155356	0.00788396	0	0	0.000657732	0.0166566	1.61073		0.352056	0	0	0.352056		3.96278		18.4639	31.1021	50.434	38.1681
NWA 2995	2995-clast5-07	8	Clast 5	Lamaella pyx clast	50.342	1.293	0.464	0.336	27.272	0.397	9.864	9.535	b.d.	0.006	0.052	99.561			1.97724	0.0227638	2		0.0598533		0.0370895	0.577458	0.895797	0.0137051	0.010434	0	0	0	0.0132073	1.54769		0.401249	0.00395989	0.000300617	0.40551		3.9532		21.4056	30.8059	47.7885	39.2191
NWA 2995	2995-clast7-06	25	Clast 7	Lamaella pyx clast	49.796	0.874	0.529	0.261	29.249	0.399	10.786	8.951	b.d.	b.d.	0.048	100.893			1.95592	0.0440848	2		0.0404602		0	0.631473	0.960796	0.015626	0.00810548	0	0	0	0.0132746	1.62928		0.376697	0.00365551	0	0.380353		4.00963		19.1317	32.0713	48.797	39.6819
NWA 2995	2995-clast7-03	22	Clast 7	Lamaella pyx clast	50.379	1.087	0.394	0.411	25.817	0.439	11.993	9.315	b.d.	0.007	0.059	99.901			1.96111	0.0388916	2		0.0498704		0.0109788	0.695855	0.840471	0.0115342	0.0126496	0	0	0	0.0144747	1.58596		0.388508	0.00445303	0.000347603	0.393309		3.97927		20.184	36.1514	43.6646	45.3175
NWA 2995	2995-clast7-08	27	Clast 7	Lamaella pyx clast	50.257	1.565	0.462	0.494	21.075	0.332	11.01	14.396	b.d.	b.d.	0.101	99.692			1.94568	0.0543154	2		0.0714088		0.0170934	0.635334	0.682351	0.013451	0.0151212	0	0	0	0.010887	1.37424		0.597149	0.00758139	0	0.604731		3.97897		31.1854	33.1796	35.635	48.2401
NWA 2995	2995-clast7-07	26	Clast 7	Lamaella pyx clast	49.772	1.286	0.593	0.367	21.954	0.314	9.713	15.158	0.009	0.002	0.13	99.298			1.94726	0.0527357	2		0.0592983		0.00656261	0.566412	0.71832	0.0174474	0.0113524	0	0	0.000306824	0.0104055	1.33081		0.6354	0.00986132	9.98168e-05	0.645361		3.97617		33.0915	29.4986	37.41	44.1118
NWA 2995	2995-clast7-05	24	Clast 7	Lamaella pyx clast	50.236	1.465	0.587	0.351	21.867	0.321	9.905	15.374	0.023	b.d.	0.095	100.224			1.94482	0.0551833	2		0.0668441		0.0116608	0.571554	0.707974	0.0170899	0.0107437	0	0	0.000775888	0.010526	1.33032		0.637699	0.00713081	0	0.64483		3.97515		33.2615	29.8115	36.927	44.693
NWA 2995	2995-clast7-01	11	Clast 7	Lamaella pyx clast	50.79	1.492	0.46	0.53	18.817	0.301	11.436	15.671	0.03	b.d.	0.1	99.627			1.95297	0.0470325	2		0.0676156		0.0205832	0.655435	0.605107	0.0133018	0.016113	0	0	0.00100518	0.00980342	1.32135		0.645623	0.00745536	0	0.653078		3.97443		33.8702	34.385	31.7447	52.0205
NWA 2995	2995-clast7-02	21	Clast 7	Lamaella pyx clast	50.72	1.493	0.495	0.543	19.35	0.322	11.105	15.772	0.012	0.015	0.114	99.941			1.94934	0.0506639	2		0.0676284		0.0169644	0.636158	0.621947	0.014307	0.0165002	0	0	0.00040188	0.0104823	1.31676		0.649471	0.00849501	0.000735415	0.658701		3.97546		34.0469	33.349	32.604	50.589
NWA 2995	2995-clast7-09	28	Clast 7	Lamaella pyx clast	50.563	1.416	0.479	0.488	19.561	0.303	10.575	16.296	b.d.	b.d.	0.091	99.772			1.95155	0.0484535	2		0.0644126		0.0159591	0.608367	0.631396	0.0139033	0.0148918	0	0	0	0.00990565	1.29442		0.673895	0.00680988	0	0.680705		3.97513		35.215	31.7908	32.9942	49.0954
NWA 2995	2995-clast7-04	23	Clast 7	Lamaella pyx clast	50.571	1.635	0.542	0.525	18.856	0.298	11.05	16.339	b.d.	0.027	0.119	99.962			1.94155	0.0584532	2		0.0739819		0.0155287	0.632335	0.605425	0.0156489	0.0159363	0	0	0	0.00969074	1.29457		0.672105	0.00885819	0.00132234	0.682285		3.97685		35.1912	33.1089	31.6999	51.1112
NWA 2995	2995-ph49-01	2	Phosphate 49 assemblage	Lamaella pyx clast	51.936	1.576	0.36	0.645	18.08	0.301	18.348	8.28	b.d.	0.004	0.033	99.563			1.94705	0.052952	2		0.0696347		0.0166827	1.02526	0.566854	0.0101496	0.0191184	0	0	0	0.00955804	1.64763		0.332586	0.00239869	0.000191294	0.335176		3.9828		17.2798	53.2687	29.4515	64.4184
NWA 2995	2995-ph49-02	3	Phosphate 49 assemblage	Lamaella pyx clast	51.309	1.398	0.344	0.638	18.197	0.347	18.41	7.82	0.004	0.004	0.021	98.492			1.94661	0.0533925	2		0.0625106		0.00911804	1.04106	0.577363	0.00981478	0.0191376	0	0	0.000132237	0.0111509	1.66778		0.317875	0.00154474	0.000193588	0.319614		3.9874		16.4166	53.7656	29.8178	64.3479
NWA 2995	2995-ph49-03	4	Phosphate 49 assemblage	Lamaella pyx clast	51.695	1.823	0.306	0.632	18.467	0.313	18.666	7.407	0.016	0.014	0.024	99.363			1.94213	0.0578663	2		0.0807196		0.0228532	1.04525	0.580219	0.00864549	0.0187729	0	0	0.000523791	0.00996023	1.68623		0.298152	0.00174821	0.000670954	0.300571		3.9868		15.4995	54.3377	30.1628	64.3268
NWA 2995	2995-ph49-04	5	Phosphate 49 assemblage	Lamaella pyx clast	52.147	2.41	0.298	0.706	17.994	0.28	18.648	8.188	b.d.	0.037	0.092	100.8			1.92922	0.0707764	2		0.105083		0.0343064	1.02831	0.556731	0.008291	0.020651	0	0	0	0.00877416	1.65706		0.324561	0.00659922	0.00174618	0.332906		3.98997		16.9963	53.8495	29.1543	64.898
NWA 2995	2995-ph49-05	6	Phosphate 49 assemblage	Lamaella pyx clast	51.822	1.497	0.274	0.681	18.699	0.376	18.906	7.274	b.d.	0.011	0.038	99.578			1.94961	0.0503891	2		0.0663769		0.0159878	1.06016	0.588324	0.00775214	0.0202565	0	0	0	0.0119816	1.70446		0.293206	0.00277185	0.000527911	0.296505		4.00097		15.1005	54.5999	30.2996	64.3335
NWA 2995	2995-ph7-10	26	Phosphate 7 assemblage	Lamaella pyx clast	48.46	0.446	0.703	0.068	38.784	0.557	8.745	2.783	0.005	b.d.	b.d.	100.551			1.95599	0.0440117	2		0.0212168		0	0.526116	1.30918	0.0213391	0.00217007	0	0	0.000175857	0.0190429	1.87803		0.120354	0	0	0.120354		3.99838		6.15417	26.9023	66.9435	28.6863
NWA 2995	2995-ph7-07	23	Phosphate 7 assemblage	Lamaella pyx clast	48.605	0.39	0.584	0.029	39.597	0.554	7.836	2.809	0.03	b.d.	0.001	100.435			1.97288	0.0271156	2		0.0186572		0	0.474083	1.34415	0.0178267	0.000930682	0	0	0.00106108	0.0190469	1.8571		0.122162	7.86996e-05	0	0.122241		3.97934		6.29575	24.4323	69.272	26.0925
NWA 2995	2995-ph7-12	28	Phosphate 7 assemblage	Lamaella pyx clast	48.676	0.419	0.561	0.042	40.124	0.533	7.922	2.811	0.021	0.022	0.014	101.145			1.96612	0.0338791	2		0.0199467		0	0.476946	1.35539	0.017041	0.0013413	0	0	0.000739132	0.0182355	1.86969		0.121653	0.00109642	0.00113358	0.123883		3.99358		6.22586	24.4088	69.3653	26.048
NWA 2995	2995-ph7-05	21	Phosphate 7 assemblage	Lamaella pyx clast	48.37	0.49	0.483	0.092	40.547	0.519	6.002	4.064	b.d.	0.006	0.014	100.587			1.97813	0.0218709	2		0.0236176		0.00174671	0.365859	1.38676	0.0148547	0.00297474	0	0	0	0.017978	1.79017		0.178073	0.00111009	0.000313014	0.179496		3.96967		9.22325	18.9496	71.8271	20.891
NWA 2995	2995-ph7-04	20	Phosphate 7 assemblage	Lamaella pyx clast	48.321	0.559	0.552	0.038	39.956	0.489	6.348	4.42	0.005	b.d.	0.013	100.701			1.96911	0.0308929	2		0.0268477		0	0.385575	1.3617	0.0169165	0.00122433	0	0	0.000177546	0.0168786	1.78247		0.192984	0.00102714	0	0.194011		3.97648		9.94631	19.8724	70.1813	22.0839
NWA 2995	2995-ph7-03	19	Phosphate 7 assemblage	Lamaella pyx clast	48.021	1.293	0.534	0.087	38.806	0.504	5.91	4.798	0.002	0.023	0.02	99.998			1.96314	0.0368603	2		0.0622989		0.0254385	0.360119	1.32673	0.0164172	0.00281204	0	0	7.12455e-05	0.017452	1.74904		0.210158	0.00158526	0.00119945	0.212943		3.96199		11.0784	18.9835	69.9381	21.3649
NWA 2995	2995-ph7-06	22	Phosphate 7 assemblage	Lamaella pyx clast	47.584	0.492	0.469	0.044	38.585	0.527	5.903	5.516	0.034	b.d.	0.036	99.19			1.97114	0.028859	2		0.0240206		0	0.364476	1.33672	0.0146106	0.00144109	0	0	0.00122728	0.0184911	1.73696		0.24482	0.00289142	0	0.247711		3.98468		12.5806	18.7293	68.6901	21.441
NWA 2995	2995-ph7-11	27	Phosphate 7 assemblage	Lamaella pyx clast	47.992	0.649	0.802	0.092	32.653	0.445	7.22	10.103	b.d.	b.d.	0.043	99.999			1.94879	0.0512113	2		0.03106		0	0.436991	1.10888	0.0244911	0.0029537	0	0	0	0.0153056	1.58862		0.439553	0.00338545	0	0.442939		4.03156		22.139	22.01	55.851	28.2879
NWA 2995	2995-ph7-01	17	Phosphate 7 assemblage	Lamaella pyx clast	48.381	0.996	0.884	0.058	30.671	0.36	5.87	12.735	b.d.	0.009	0.06	100.024			1.94246	0.0575412	2		0.04713		0	0.35128	1.02984	0.0266911	0.00184114	0	0	0	0.0122426	1.42189		0.547824	0.00467068	0.00046095	0.552956		3.97485		28.4002	18.211	53.3888	25.4528
NWA 2995	2995-ph7-08	24	Phosphate 7 assemblage	Lamaella pyx clast	48.026	0.877	0.863	0.059	25.566	0.285	6.857	15.006	b.d.	b.d.	0.068	97.607			1.94649	0.0535126	2		0.0418925		0	0.414236	0.866568	0.0263041	0.00189064	0	0	0	0.00978395	1.31878		0.651637	0.00534362	0	0.65698		3.97576		33.7209	21.4359	44.8432	32.3631
NWA 2995	2995-ph7-02	18	Phosphate 7 assemblage	Lamaella pyx clast	48.334	1.398	1.008	0.123	26.867	0.327	5.832	15.247	b.d.	b.d.	0.109	99.245			1.93406	0.0659383	2		0.0659305		0	0.347836	0.899086	0.030333	0.00389139	0	0	0	0.0110831	1.29223		0.653683	0.0084566	0	0.66214		3.95437		34.3934	18.3013	47.3053	27.915
NWA 2995	2995-ph7-09	25	Phosphate 7 assemblage	Lamaella pyx clast	48.219	1.677	0.889	0.17	23.966	0.352	7.706	15.606	0.017	0.012	0.074	98.688			1.93432	0.0656777	2		0.0792876		0.0136099	0.460764	0.804027	0.0268194	0.0053919	0	0	0.000594247	0.0119605	1.32317		0.670761	0.00575565	0.000614081	0.67713		4.0003		34.6547	23.8053	41.54	36.4525
NWA 2995	2995-ph8-08	38	Phosphate 8 assemblage	Lamaella pyx clast	48.31	0.571	0.418	0.104	36.367	0.503	8.153	4.318	b.d.	0.008	0.02	98.772			1.97791	0.0220899	2		0.0275529		0.00546302	0.497538	1.24521	0.0128701	0.00336655	0	0	0	0.0174434	1.78189		0.189416	0.00158764	0.000417824	0.191422		3.97331		9.80334	25.7503	64.4463	28.5688
NWA 2995	2995-ph8-04	34	Phosphate 8 assemblage	Lamaella pyx clast	48.851	0.759	0.643	0.086	36.714	0.492	8.376	5.086	0.054	b.d.	0.038	101.099			1.9539	0.0460977	2		0.0357794		0	0.49935	1.22808	0.0193409	0.00271963	0	0	0.00188205	0.0166682	1.76804		0.217957	0.0029469	0	0.220904		3.98894		11.2038	25.6684	63.1277	28.9271
NWA 2995	2995-ph8-05	35	Phosphate 8 assemblage	Lamaella pyx clast	48.985	0.663	0.646	0.106	35.746	0.494	8.711	5.513	0.013	0.008	0.038	100.923			1.95555	0.044445	2		0.0311948		0	0.518339	1.19344	0.0193944	0.00334576	0	0	0.000452228	0.0167043	1.75167		0.235809	0.00294132	0.000407409	0.239158		3.99083		12.1078	26.6145	61.2778	30.3012
NWA 2995	2995-ph8-02	32	Phosphate 8 assemblage	Lamaella pyx clast	49.137	0.659	0.74	0.104	35.63	0.47	8.935	5.574	0.026	b.d.	0.011	101.286			1.95118	0.0488198	2		0.0308415		0	0.528838	1.18323	0.0220982	0.00326516	0	0	0.000899642	0.0158081	1.75414		0.237149	0.000846902	0	0.237996		3.99213		12.1664	27.1308	60.7029	30.9095
NWA 2995	2995-ph8-03	33	Phosphate 8 assemblage	Lamaella pyx clast	48.405	0.746	0.598	0.163	32.896	0.457	8.114	8.074	b.d.	b.d.	0.049	99.502			1.95363	0.0463704	2		0.0354856		0	0.488119	1.11035	0.0181506	0.00520142	0	0	0	0.0156229	1.63744		0.349145	0.00383442	0	0.35298		3.99042		17.9268	25.0624	57.0108	30.5572
NWA 2995	2995-ph8-01	31	Phosphate 8 assemblage	Lamaella pyx clast	49.231	0.962	0.735	0.144	26.024	0.365	7.959	14.154	b.d.	0.007	0.069	99.65			1.94932	0.050682	2		0.0448932		0	0.469723	0.861753	0.0218861	0.00450805	0	0	0	0.0122414	1.37011		0.600466	0.00529718	0.00035357	0.606117		3.97623		31.081	24.3135	44.6055	35.3005
NWA 2995	2995-ph8-07	37	Phosphate 8 assemblage	Lamaella pyx clast	49.708	1.138	0.68	0.162	26.112	0.37	7.555	14.615	0.005	b.d.	0.012	100.357			1.95473	0.0452712	2		0.0527429		0.00747167	0.442827	0.858747	0.0201097	0.00503684	0	0	0.000171332	0.0123241	1.34669		0.615778	0.000914941	0	0.616693		3.96338		32.1161	23.0957	44.7882	34.0442
NWA 2995	2995-ph8-10	40	Phosphate 8 assemblage	Lamaella pyx clast	49.094	1.227	0.69	0.166	25.477	0.352	7.474	14.899	0.036	0.005	0.03	99.45			1.94821	0.0517899	2		0.057387		0.00559709	0.442079	0.845513	0.0205918	0.00520832	0	0	0.00124485	0.0118316	1.33207		0.633475	0.00230824	0.000253111	0.636037		3.9681		32.9752	23.0121	44.0127	34.3556
NWA 2995	2995-ph8-06	36	Phosphate 8 assemblage	Lamaella pyx clast	49.657	1.132	0.684	0.156	24.962	0.344	7.717	15.18	b.d.	0.006	0.078	99.916			1.955	0.0449982	2		0.052526		0.00752784	0.45285	0.821884	0.0202516	0.00485595	0	0	0	0.0114715	1.31884		0.64033	0.00595406	0.000301337	0.646585		3.96543		33.4365	23.6467	42.9168	35.5472
NWA 2995	2995-ph8-09	39	Phosphate 8 assemblage	Lamaella pyx clast	49.189	1.055	0.664	0.16	24.651	0.342	7.686	15.554	b.d.	0.023	0.047	99.371			1.95	0.0500009	2		0.0492925		0	0.454157	0.81727	0.0197957	0.00501498	0	0	0	0.0114838	1.30772		0.660654	0.00361257	0.00116313	0.665429		3.97315		34.1939	23.5061	42.3	35.7425
NWA 2995	2995-ph8-11	41	Phosphate 8 assemblage	Lamaella pyx clast	49.241	0.917	0.672	0.19	24.38	0.342	7.632	16.095	0.056	b.d.	0.078	99.603			1.94941	0.0505873	2		0.0427866		0	0.450354	0.807189	0.0200071	0.00594721	0	0	0.00193185	0.0114683	1.2969		0.682705	0.00598719	0	0.688692		3.98559		35.1865	23.2112	41.6024	35.8345
NWA 2995	2995-zr1-03	4	Zircon 1 adjacent	Pyx 1	54.025	1.159	0.57	0.375	16.223	0.336	22.002	6.735	0.039	b.d.	0.015	101.479			1.9528	0.0472031	2		0.049375		0.00217196	1.1854	0.490409	0.0154944	0.0107171	0	0	0.00122838	0.0102872	1.7157		0.260835	0.00105125	0	0.261886		3.97759		13.4684	61.2089	25.3227	70.756
NWA 2995	2995-zr1-04	5	Zircon 1 adjacent	Pyx 1	54.362	1.211	0.546	0.362	16.326	0.302	22.346	6.289	0.049	0.01	0.006	101.809			1.95586	0.0441441	2		0.0513508		0.00720671	1.19834	0.491231	0.0147731	0.0102975	0	0	0.00153619	0.00920328	1.73259		0.242431	0.000418547	0.000458961	0.243309		3.9759		12.5482	62.0258	25.426	70.9457
NWA 2995	2995-clast2-44	26	Matrix		54.483	0.862	0.525	0.247	19.793	0.351	23.964	1.82	0.017	b.d.	b.d.	102.062			1.96041	0.0395899	2		0.0365557		0	1.28524	0.59561	0.0142064	0.00702693	0	0	0.000533019	0.0106976	1.91331		0.0701653	0	0	0.0701653		3.98348		3.59635	65.8754	30.5282	68.3539
NWA 2995	2995-clast2-47	29	Matrix		53.726	1.441	0.407	0.416	18.499	0.345	22.319	4.261	b.d.	0.008	0.037	101.459			1.9507	0.0493019	2		0.0616639		0.012362	1.20787	0.561718	0.0111132	0.0119421	0	0	0	0.0106101	1.81561		0.165761	0.00260471	0.000370535	0.168736		3.98435		8.56493	62.4109	29.0242	68.2781
NWA 2995	2995-clast2-48	30	Matrix		50.686	0.78	0.468	0.044	22.877	0.298	7.655	17.278	0.007	b.d.	0.146	100.239			1.98067	0.01933	2		0.0359236		0.0165936	0.44587	0.747632	0.0137533	0.00135944	0	0	0.000238358	0.00986358	1.23531		0.723407	0.0110619	0	0.734469		3.96978		37.7382	23.2598	39.0019	37.3808
NWA 2995	2995-ph12-06	54	Matrix		51.355	1.565	0.868	0.667	12.645	0.272	15.449	16.922	0.057	0.002	0.156	99.958			1.92956	0.0704391	2		0.0693029		0	0.865197	0.397337	0.0245263	0.0198145	0	0	0.0018662	0.00865643	1.3174		0.681228	0.0113645	9.58605e-05	0.692689		4.01009		35.0469	44.5115	20.4417	68.5495
NWA 2995	2995-ph12-07	55	Matrix		51.135	1.507	0.837	0.7	11.418	0.231	14.641	17.913	b.d.	b.d.	0.179	98.561			1.92955	0.0704498	2		0.0670213		0	0.823469	0.360323	0.023752	0.0208842	0	0	0	0.00738319	1.23581		0.724222	0.0130961	0	0.737318		3.97313		37.9568	43.1585	18.8847	69.5825
NWA 2995	2995-ph50-09	15	matrix		50.715	1.839	0.31	0.544	16.609	0.31	14.72	13.475	0.049	0.013	0.04	98.624			1.94113	0.0588684	2		0.0829587		0.0240903	0.83978	0.531651	0.00892314	0.0164627	0	0	0.00163426	0.0100502	1.43259		0.552602	0.00296845	0.00063474	0.556205		3.9888		28.721	43.6468	27.6321	61.2568
NWA 2995	2995-ph50-10	16	matrix		50.555	1.665	0.282	0.568	16.836	0.331	14.756	13.284	0.011	b.d.	0.018	98.306			1.94306	0.0569438	2		0.0754218		0.0184781	0.845335	0.541159	0.00815094	0.0172605	0	0	0.000368402	0.0107757	1.44153		0.547035	0.00134136	0	0.548377		3.9899		28.2921	43.7198	27.9881	60.9923
NWA 2995	2995-ph50-11	2	matrix		50.925	1.576	0.25	0.569	17.709	0.334	14.537	12.916	0.055	b.d.	0.043	98.914			1.95063	0.0493675	2		0.0711479		0.0217804	0.829962	0.567287	0.00720148	0.0172321	0	0	0.00183575	0.0108364	1.45614		0.530076	0.00319348	0	0.533269		3.9894		27.5032	43.0629	29.4339	59.4231
NWA 2995	2995-ph33-01	92	Phosphate 33 assemblage		48.237	0.886	0.599	0.111	37.09	0.477	6.737	6.314	0.017	0.026	0.034	100.528			1.9542	0.0458008	2		0.0423042		0	0.406812	1.25664	0.0182496	0.00355545	0	0	0.00060013	0.0163682	1.70222		0.274068	0.00267066	0.00134368	0.278082		3.98031		14.1453	20.9966	64.8581	24.4738
NWA 2995	2995-ph33-02	93	Phosphate 33 assemblage		47.193	0.735	0.532	0.17	35.195	0.531	6.52	7.561	b.d.	b.d.	0.023	98.46			1.96076	0.0392392	2		0.0359912		0	0.40377	1.2229	0.0166225	0.00558443	0	0	0	0.0186868	1.66757		0.336583	0.00185279	0	0.338435		4.006		17.1441	20.5663	62.2896	24.8399
NWA 2995	2995-ph33-05	96	Phosphate 33 assemblage		47.911	0.839	0.505	0.145	35.336	0.524	6.828	7.178	b.d.	b.d.	0.006	99.272			1.95903	0.0409732	2		0.0404323		0	0.416138	1.20833	0.0155287	0.00468766	0	0	0	0.0181481	1.66284		0.314466	0.000475673	0	0.314942		3.97778		16.2185	21.4622	62.3194	25.6353
NWA 2995	2995-ph33-06	97	matrix		50.55	2.712	0.541	0.611	16.024	0.316	16.494	11.255	b.d.	0.02	0.043	98.566			1.91383	0.0861664	2		0.121014		0.0348472	0.930782	0.507363	0.0154034	0.0182897	0	0	0	0.0101336	1.51682		0.456556	0.00315648	0.000965933	0.460678		3.9775		24.0965	49.1255	26.778	64.7431
NWA 2995	2995-ph33-07	98	matrix		50.807	1.739	0.22	0.503	19.215	0.387	18.129	6.854	0.039	0.012	0.004	97.909			1.94581	0.0541893	2		0.0784943		0.024305	1.03488	0.615435	0.00633632	0.015231	0	0	0.00130151	0.012554	1.71004		0.281246	0.000297022	0.000586263	0.282129		3.99217		14.5606	53.5774	31.8621	62.7307
NWA 2995	2995-ph5-02	12	Phosphate 5 assemblage		48.558	1.233	0.733	0.249	28.748	0.443	6.259	13.332	b.d.	0.012	0.108	99.675			1.94549	0.0545109	2		0.0582227		0.00371186	0.373776	0.963253	0.0220856	0.00788769	0	0	0	0.0150337	1.38575		0.572306	0.00838964	0.000613314	0.581309		3.96706		29.9741	19.5763	50.4496	27.9752
NWA 2995	Test01	39			47.8402	0.345676	0.545955	0.0616714	36.3769	0.458597	10.4512	2.09413	n.d.	b.d.	0.0272843	98.2017			1.96813	0.0318667	2		0.0167607		0	0.640868	1.25156	0.016891	0.00200598	0	0	0	0.0159804	1.9273		0.0923062	0.00217633	0	0.0944826		4.02179		4.65081	32.2899	63.0593	33.8866
NWA 2995	Profile01	41	Clast 2		48.2929	0.831773	0.794336	b.d.	29.3015	0.386431	9.47752	10.2065	n.d.	b.d.	0.0538353	99.3448			1.94211	0.0578947	2		0.0394235		0	0.568098	0.985471	0.0240232	0	0	0	0	0.013163	1.59076		0.439777	0.00419767	0	0.443975		4.03473		22.0622	28.4997	49.438	36.5897
NWA 2995	Profile01	41	Clast 2		49.5722	1.21425	0.995287	b.d.	20.0579	0.261667	9.14361	18.2625	n.d.	b.d.	0.141716	99.6491			1.94252	0.0574823	2		0.0560786		0	0.534052	0.65732	0.02933	0	0	0	0	0.008685	1.22939		0.766746	0.0107671	0	0.777514		4.0069		39.1573	27.2737	33.5689	44.8506
NWA 2995	Profile01	41	Clast 2		48.4636	0.376277	0.46784	b.d.	31.8253	0.425842	10.3969	6.75644	n.d.	b.d.	0.0245236	98.7368			1.96431	0.035686	2		0.0179748		0	0.628115	1.07878	0.0142603	0	0	0	0	0.0146197	1.73577		0.293412	0.00192722	0	0.29534		4.03111		14.6684	31.4009	53.9307	36.8212
NWA 2995	Profile01	41	Clast 2		48.1173	0.343294	0.550205	b.d.	38.785	0.514383	10.5866	1.40433	n.d.	b.d.	b.d.	100.301			1.95301	0.0469918	2		0.0164222		0	0.640472	1.31653	0.0167944	0	0	0	0	0.0176841	1.99148		0.0610712	0	0	0.0610712		4.05256		3.02621	31.7368	65.237	32.7485
NWA 2995	Profile01	41	Clast 2		47.659	0.358912	0.495096	b.d.	35.8576	0.462958	10.3722	3.22479	n.d.	b.d.	b.d.	98.4306			1.95869	0.0413079	2		0.0173848		0	0.635374	1.23244	0.015302	0	0	0	0	0.016116	1.89924		0.142	0	0	0.142		4.04124		7.06531	31.6135	61.3212	34.0386
NWA 2995	Profile01	41	Clast 2		47.7313	0.34633	0.514268	b.d.	38.0201	0.489821	10.3854	1.73925	n.d.	0.00814672	b.d.	99.2346			1.95609	0.0439057	2		0.0167278		0	0.634378	1.30306	0.0158494	0	0	0	0	0.0170027	1.97029		0.0763682	0	0.000425895	0.0767941		4.04708		3.79223	31.5015	64.7063	32.7645
NWA 2995	Profile01	41	Clast 2		48.6508	1.11016	0.875737	b.d.	21.7151	0.306838	9.45397	15.8387	n.d.	b.d.	0.129118	98.0804			1.94359	0.0564092	2		0.0522712		0	0.562948	0.725507	0.0263103	0	0	0	0	0.0103829	1.32515		0.677952	0.0100012	0	0.687954		4.0131		34.4767	28.6282	36.8951	43.7155
NWA 2995	Profile01	41	Clast 2		47.281	0.686077	0.48229	b.d.	37.9958	0.51108	10.2436	1.62426	n.d.	b.d.	b.d.	98.8241			1.94682	0.0531823	2		0.0332945		0	0.628679	1.30839	0.0149343	0	0	0	0	0.0178247	1.96983		0.0716572	0	0	0.0716572		4.04149		3.56729	31.2973	65.1354	32.4763
NWA 2995	Profile02	42	Clast 2		49.0979	0.37993	0.510211	b.d.	38.0638	0.510708	10.7224	2.73326	n.d.	b.d.	b.d.	102.018			1.95336	0.0466447	2		0.0178149		0	0.635844	1.26647	0.0152653	0	0	0	0	0.0172102	1.93479		0.11651	0	0	0.11651		4.0513		5.7712	31.4957	62.7331	33.4463
NWA 2995	Profile02	42	Clast 2		49.1003	0.399398	0.513526	b.d.	37.3057	0.497722	10.2683	2.73084	n.d.	b.d.	b.d.	100.816			1.97018	0.0298241	2		0.0188881		0	0.614128	1.25188	0.015496	0	0	0	0	0.0169162	1.89842		0.117404	0	0	0.117404		4.01582		5.91931	30.9633	63.1174	32.9328
NWA 2995	Profile02	42	Clast 2		49.1805	0.323264	0.506677	b.d.	38.8075	0.50739	10.7436	1.96621	n.d.	b.d.	b.d.	102.035			1.95809	0.0419121	2		0.015169		0	0.637571	1.29217	0.0151708	0	0	0	0	0.017111	1.96202		0.0838753	0	0	0.0838753		4.0459		4.1654	31.663	64.1716	33.0606
NWA 2995	Profile02	42	Clast 2		49.1135	0.420654	0.514235	b.d.	39.0502	0.538905	10.6896	1.7033	n.d.	0.0112076	b.d.	102.042			1.95641	0.0435936	2		0.019749		0	0.634685	1.30091	0.0154048	0	0	0	0	0.0181829	1.96918		0.0726967	0	0.000569515	0.0732662		4.04244		3.61984	31.6033	64.7769	32.8116
NWA 2995	Profile02	42	Clast 2		48.8803	0.727216	0.583918	b.d.	35.1319	0.431469	10.1324	5.35484	n.d.	b.d.	0.0350392	101.277			1.94814	0.0518646	2		0.0341594		0	0.601918	1.17099	0.0175014	0	0	0	0	0.0145656	1.80497		0.228664	0.00270764	0	0.231371		4.03634		11.4242	30.0723	58.5034	33.9727
NWA 2995	Profile02	42	Clast 2		49.8663	1.15844	0.946281	b.d.	20.7656	0.272075	9.42361	16.9475	n.d.	b.d.	0.121123	99.501			1.93896	0.0610414	2		0.0530879		0	0.546157	0.675258	0.0276706	0	0	0	0	0.00896076	1.25805		0.706045	0.00913146	0	0.715177		3.97322		36.6309	28.3356	35.0336	44.739
NWA 2995	Profile02	42	Clast 2		49.1871	0.302295	0.551004	b.d.	38.8191	0.525467	10.9318	1.5517	n.d.	b.d.	b.d.	101.869			1.9596	0.0404031	2		0.0141941		0	0.649152	1.29338	0.0165085	0	0	0	0	0.0177319	1.97677		0.0662352	0	0	0.0662352		4.04301		3.29731	32.316	64.3867	33.4394
NWA 2995	Profile02	42	Clast 2		49.1589	0.303398	0.541849	b.d.	39.0172	0.516843	10.8023	1.45463	n.d.	0.00803349	b.d.	101.803			1.9611	0.0388989	2		0.014265		0	0.64232	1.30172	0.016256	0	0	0	0	0.0174643	1.97776		0.0621748	0	0.000408824	0.0625837		4.04035		3.0991	32.0164	64.8845	33.0618
NWA 2995	Profile02	42	Clast 2		49.0258	0.461256	0.517084	b.d.	37.4724	0.486486	10.4986	3.46264	n.d.	b.d.	0.0348558	101.959			1.95079	0.0492085	2		0.0216317		0	0.622668	1.24699	0.0154733	0	0	0	0	0.0163965	1.90153		0.147625	0.00268914	0	0.150314		4.05184		7.318	30.8667	61.8153	33.3254
NWA 2995	Profile02	42	Clast 2		48.8431	1.16339	1.0236	b.d.	20.9802	0.262935	9.04065	17.1142	n.d.	b.d.	0.128536	98.5565			1.94094	0.0590551	2		0.0544873		0	0.535486	0.697242	0.0305898	0	0	0	0	0.00885018	1.27217		0.72867	0.00990343	0	0.738573		4.01074		37.1505	27.3013	35.5482	43.4629
NWA 2995	Profile02	42	Clast 2		49.84	1.13907	0.847905	b.d.	21.9707	0.295134	9.67278	16.0975	n.d.	b.d.	0.134731	99.9979			1.94956	0.0504444	2		0.0525134		0.00206902	0.563959	0.718732	0.0249426	0	0	0	0	0.00977847	1.31948		0.674655	0.0102183	0	0.684873		4.00435		34.4679	28.8124	36.7197	43.9907
NWA 2995	Profile02	42	Clast 2		48.2681	0.483056	0.531827	b.d.	38.9458	0.458753	10.3527	1.57691	n.d.	b.d.	b.d.	100.617			1.95325	0.0467467	2		0.0230387		0	0.624443	1.31803	0.0161848	0	0	0	0	0.0157243	1.97438		0.068371	0	0	0.068371		4.04275		3.40012	31.0538	65.546	32.168
NWA 2995	Profile02	42	Clast 2		48.6181	0.518995	0.489723	b.d.	37.9945	0.464887	10.5402	2.47942	n.d.	b.d.	0.0237027	101.13			1.95189	0.0481069	2		0.0245574		0	0.630736	1.27569	0.0147858	0	0	0	0	0.0158088	1.93702		0.106653	0.00184505	0	0.108498		4.04551		5.29803	31.332	63.37	33.1062
NWA 2995	Profile02	42	Clast 2		48.5736	0.452584	0.526206	b.d.	30.0304	0.402494	10.024	8.08989	n.d.	b.d.	0.0354395	98.1346			1.97136	0.0286353	2		0.0216485		0	0.606385	1.01928	0.0160605	0	0	0	0	0.0138363	1.65556		0.351783	0.00278873	0	0.354572		4.01013		17.7898	30.665	51.5452	37.3234
NWA 2995	Profile02	42	Clast 2		48.7086	0.336329	0.460791	b.d.	38.8935	0.538262	10.6314	1.35434	n.d.	b.d.	b.d.	100.923			1.96162	0.0383827	2		0.0159638		0	0.638171	1.30994	0.0139557	0	0	0	0	0.018361	1.98042		0.0584391	0	0	0.0584391		4.03886		2.91242	31.8044	65.2831	32.7798
NWA 2995	Profile02	42	Clast 2		48.8329	0.406977	0.471256	b.d.	37.8855	0.486376	10.4388	2.63596	n.d.	b.d.	b.d.	101.158			1.95889	0.0411148	2		0.019241		0	0.624148	1.27097	0.0142165	0	0	0	0	0.0165258	1.92586		0.113293	0	0	0.113293		4.03915		5.64092	31.0767	63.2824	32.9559
NWA 2995	Profile02	42	Clast 2		49.0115	1.24494	0.962005	b.d.	19.6735	0.268789	9.07655	18.8331	n.d.	b.d.	0.14793	99.2182			1.9321	0.0679049	2		0.0578414		0	0.533323	0.648599	0.0285197	0	0	0	0	0.00897505	1.21942		0.795457	0.0113068	0	0.806764		4.02618		40.2278	26.9712	32.801	45.1473
NWA 2995	Profile02	42	Clast 2		49.5228	1.06108	0.849945	b.d.	22.3575	0.294699	9.53042	15.4774	n.d.	b.d.	0.13714	99.2309			1.95397	0.0460322	2		0.0493426		0.00331037	0.560484	0.737734	0.0252197	0	0	0	0	0.00984884	1.3366		0.654299	0.0104913	0	0.66479		4.00139		33.5105	28.7057	37.7837	43.1971
NWA 2995	Profile02	42	Clast 2		48.1053	0.335243	0.528563	b.d.	38.2991	0.499794	10.5602	1.60847	n.d.	b.d.	b.d.	99.9367			1.95663	0.043373	2		0.0160708		0	0.640217	1.30277	0.0161677	0	0	0	0	0.0172187	1.97638		0.0700959	0	0	0.0700959		4.04647		3.48201	31.8027	64.7152	32.9715
NWA 2995	Profile02	42	Clast 2		47.4554	0.342712	0.541899	b.d.	37.6784	0.476462	10.3919	1.85422	n.d.	b.d.	0.0282292	98.7692			1.95357	0.0464256	2		0.0166278		0	0.637647	1.29718	0.0167764	0	0	0	0	0.0166138	1.96822		0.0817844	0.00225318	0	0.0840376		4.05226		4.05553	31.6197	64.3248	32.9776
NWA 2995	Profile02	42	Clast 2		47.407	0.372895	0.561324	0.0406251	36.4773	0.451749	10.1414	2.92684	n.d.	b.d.	b.d.	98.3792			1.95484	0.0451589	2		0.0181225		0	0.623314	1.25793	0.0174068	0.00132448	0	0	0	0.0157783	1.91575		0.12931	0	0	0.12931		4.04507		6.43157	31.0021	62.5663	33.1545
NWA 2995	Profile02	42	Clast 2		47.1184	0.369836	0.532044	b.d.	37.6556	0.450641	10.4074	1.727	n.d.	b.d.	b.d.	98.2609			1.95071	0.0492897	2		0.0180457		0	0.642216	1.30376	0.0165648	0	0	0	0	0.0158025	1.97834		0.0766056	0	0	0.0766056		4.05495		3.78752	31.7523	64.4601	33.0237
NWA 2995	Profile02	42	Clast 2		46.7419	0.353965	0.539502	b.d.	38.2098	0.489105	10.4631	1.47543	n.d.	b.d.	b.d.	98.2728			1.94129	0.0587118	2		0.0173263		0	0.647712	1.32716	0.0168505	0	0	0	0	0.017206	2.00893		0.065655	0	0	0.065655		4.07458		3.21755	31.7424	65.0401	32.819
NWA 2995	Profile02	42	Clast 2		47.5998	0.478639	0.507839	b.d.	33.8967	0.424574	10.681	5.46963	n.d.	b.d.	0.0434208	99.1016			1.93837	0.0616345	2		0.0229721		0	0.648311	1.15439	0.0155523	0	0	0	0	0.0146446	1.8329		0.238646	0.00342832	0	0.242074		4.07497		11.6906	31.759	56.5504	35.9856
NWA 2995	Profile03	43	Clast 2		47.5476	0.330901	0.518111	b.d.	34.7532	0.489696	10.488	4.36273	n.d.	b.d.	b.d.	98.4902			1.95073	0.0492698	2		0.0160003		0	0.641358	1.19242	0.0159856	0	0	0	0	0.0170173	1.86678		0.191775	0	0	0.191775		4.05855		9.46781	31.6634	58.8688	34.9967
NWA 2995	Profile03	43	Clast 2		49.1732	0.993116	0.828903	0.0456733	22.7749	0.301767	9.63724	15.3726	n.d.	b.d.	0.126193	99.2536			1.94536	0.0546394	2		0.0463056		0	0.568281	0.753517	0.0246611	0.00142862	0	0	0	0.010112	1.358		0.651605	0.00967962	0	0.661285		4.01928		33.0194	28.797	38.1836	43.0168
NWA 2995	Profile03	43	Clast 2		47.8488	0.322149	0.495539	b.d.	38.2389	0.485108	10.6122	1.95598	n.d.	b.d.	b.d.	99.9587			1.94882	0.0511794	2		0.0154639		0	0.644235	1.30248	0.0151781	0	0	0	0	0.0167353	1.97863		0.0853553	0	0	0.0853553		4.06398		4.20041	31.7034	64.0962	33.1149
NWA 2995	Profile03	43	Clast 2		47.2162	0.407502	0.510797	b.d.	37.7615	0.504359	10.2889	2.26114	n.d.	b.d.	b.d.	98.9504			1.94456	0.0554394	2		0.0197798		0	0.631597	1.3006	0.0158203	0	0	0	0	0.017594	1.96561		0.0997753	0	0	0.0997753		4.06539		4.91026	31.0829	64.0068	32.7093
NWA 2995	Profile03	43	Clast 2		47.2491	0.358401	0.593215	b.d.	38.7295	0.476235	10.3093	1.38766	n.d.	b.d.	b.d.	99.1034			1.94614	0.0538582	2		0.0173985		0	0.63292	1.33409	0.0183751	0	0	0	0	0.0166149	2.002		0.0612389	0	0	0.0612389		4.06324		3.01929	31.2052	65.7755	32.1978
NWA 2995	Profile03	43	Clast 2		47.2055	0.450851	0.489012	b.d.	34.0172	0.411358	10.1007	5.46832	n.d.	b.d.	0.0291243	98.1721			1.94417	0.0558307	2		0.0218845		0	0.620059	1.17167	0.015146	0	0	0	0	0.0143501	1.82122		0.241302	0.00232567	0	0.243627		4.06485		11.8691	30.4993	57.6317	34.6287
NWA 2995	Profile03	43	Clast 2		47.7598	0.320141	0.542189	b.d.	38.8	0.533826	10.4973	1.61902	n.d.	b.d.	b.d.	100.072			1.94696	0.0530448	2		0.0153814		0	0.637841	1.32279	0.0166219	0	0	0	0	0.0184327	1.99568		0.0707147	0	0	0.0707147		4.0664		3.48118	31.4	65.1188	32.5537
NWA 2995	Profile03	43	Clast 2		47.4898	0.376355	0.457861	b.d.	38.0573	0.501961	10.1737	2.7683	n.d.	b.d.	b.d.	99.8252			1.94211	0.0578943	2		0.0181398		0	0.62014	1.30159	0.0140813	0	0	0	0	0.0173875	1.9532		0.121297	0	0	0.121297		4.0745		5.93713	30.354	63.7089	32.291
NWA 2995	Profile03	43	Clast 2		48.1391	1.23209	1.03973	b.d.	19.9418	0.24184	8.82751	18.5429	n.d.	b.d.	0.12362	98.0886			1.92496	0.075045	2		0.0580665		0	0.526139	0.666888	0.0312668	0	0	0	0	0.00819116	1.23248		0.794447	0.00958434	0	0.804031		4.03652		39.9727	26.4727	33.5545	44.125
NWA 2995	Profile03	43	Clast 2		49.2966	0.645165	0.583983	b.d.	26.9417	0.355708	9.96	11.5348	n.d.	b.d.	0.0950562	99.4131			1.96217	0.0378348	2		0.0302657		0	0.590904	0.896825	0.0174806	0	0	0	0	0.0119924	1.5172		0.491921	0.00733585	0	0.499256		4.01646		24.8489	29.8489	45.3022	39.7417
NWA 2995	Profile03	43	Clast 2		47.7123	0.291093	0.532738	b.d.	38.3736	0.528898	10.3527	1.78886	n.d.	b.d.	b.d.	99.5802			1.95238	0.047621	2		0.0140387		0	0.631435	1.3132	0.016394	0	0	0	0	0.0183316	1.97936		0.0784288	0	0	0.0784288		4.05779		3.87673	31.2118	64.9115	32.4918
NWA 2995	Profile03	43	Clast 2		47.3807	0.376733	0.509866	b.d.	38.2987	0.517195	10.2775	2.41715	n.d.	b.d.	b.d.	99.7779			1.93957	0.0604266	2		0.0181761		0	0.627093	1.31115	0.0156963	0	0	0	0	0.017933	1.97188		0.106016	0	0	0.106016		4.07789		5.18605	30.6757	64.1382	32.3748
NWA 2995	Profile03	43	Clast 2		48.0272	0.643333	0.592546	0.0657944	26.3333	0.371083	9.83136	11.8262	n.d.	b.d.	0.100137	97.791			1.9481	0.0518977	2		0.0307554		0	0.594397	0.893295	0.0180752	0.00211007	0	0	0	0.0127494	1.52063		0.513967	0.00787534	0	0.521842		4.04247		25.677	29.6952	44.6277	39.9776
NWA 2995	Profile03	43	Clast 2		47.7232	0.310034	0.543588	0.0433582	38.8792	0.505033	10.3483	1.47567	n.d.	b.d.	b.d.	99.8284			1.95038	0.049615	2		0.0149335		0	0.630375	1.32884	0.016707	0.00140102	0	0	0	0.0174826	1.99481		0.0646168	0	0	0.0646168		4.05942		3.19279	31.1476	65.6596	32.196
NWA 2995	Profile03	43	Clast 2		47.2175	0.401482	0.543607	b.d.	37.5739	0.4947	10.2684	3.08691	n.d.	b.d.	b.d.	99.5865			1.93491	0.0650863	2		0.0193904		0	0.627191	1.28769	0.0167526	0	0	0	0	0.017171	1.9488		0.135534	0	0	0.135534		4.08433		6.61008	30.5885	62.8014	32.7749
NWA 2995	ROI_07_Profile04	44	Zircon 21		47.2945	2.90715	0.577497	0.296789	29.8041	0.472369	9.90432	8.66572	n.d.	b.d.	0.0678461	99.9903			1.8869	0.113096	2		0.1367		0.0236033	0.588983	0.994443	0.0173271	0.00936201	0	0	0	0.015963	1.64968		0.370432	0.00524826	0	0.375681		4.02536		18.959	30.1446	50.8964	37.2194
NWA 2995	ROI_07_Profile04	44	Zircon 21		46.341	0.940802	0.564817	0.263312	31.9657	0.489116	9.96258	7.26027	n.d.	b.d.	0.0450681	97.8326			1.91325	0.0867481	2		0.045779		0	0.61308	1.10371	0.0175369	0.00859528	0	0	0	0.0171046	1.76003		0.321162	0.00360767	0	0.32477		4.0848		15.7591	30.0831	54.1578	35.7331
NWA 2995	ROI_07_Profile04	44	Zircon 21		46.2614	0.729683	0.482242	0.226985	35.6953	0.517831	10.0814	4.14757	n.d.	b.d.	0.0254766	98.1679			1.91965	0.0803487	2		0.0356861		0	0.623538	1.23874	0.0150489	0.00744704	0	0	0	0.0182006	1.90297		0.1844	0.00204973	0	0.18645		4.08942		9.00976	30.4659	60.5244	33.5042
NWA 2995	ROI_07_Profile04	44	Zircon 21		46.3183	0.823059	0.503748	0.221272	33.084	0.497881	9.96413	6.27438	n.d.	b.d.	0.0362078	97.723			1.91912	0.0808821	2		0.0401921		0	0.615357	1.14639	0.0156964	0.00724866	0	0	0	0.0174731	1.80216		0.278538	0.00290873	0	0.281447		4.08361		13.652	30.1604	56.1877	34.9509
NWA 2995	ROI_07_Profile04	44	Zircon 21		46.2723	0.687496	0.484871	0.19777	35.8483	0.511732	10.1524	3.81767	n.d.	b.d.	b.d.	97.9725			1.9232	0.076796	2		0.0336772		0	0.628941	1.24605	0.0151554	0.00649902	0	0	0	0.0180153	1.91466		0.170007	0	0	0.170007		4.08467		8.3133	30.755	60.9317	33.5652
NWA 2995	ROI_07_Profile04	44	Zircon 21		46.4715	0.887828	0.50605	0.219774	31.9451	0.43429	9.94671	7.46766	n.d.	b.d.	0.0453754	97.9243			1.9165	0.0835035	2		0.0431531		0	0.61142	1.10177	0.0156947	0.00716606	0	0	0	0.0151703	1.75122		0.329967	0.00362822	0	0.333596		4.08481		16.1499	29.9253	53.9248	35.7113
NWA 2995	ROI_07_Profile04	44	Zircon 21		46.1508	0.733651	0.453362	0.173941	35.4428	0.523675	10.0228	4.49897	n.d.	b.d.	0.0368495	98.0368			1.91807	0.0819316	2		0.0359365		0	0.620884	1.2319	0.0141699	0.00571571	0	0	0	0.0184349	1.89111		0.200338	0.00296939	0	0.203307		4.09442		9.7577	30.2409	60.0014	33.5324
NWA 2995	ROI_07_Profile04	44	Zircon 21		46.2743	0.854465	0.471458	0.221716	34.9621	0.473646	10.1826	4.5022	n.d.	b.d.	0.0294249	97.9719			1.91875	0.0812469	2		0.0417576		0	0.629326	1.21239	0.0147015	0.00726875	0	0	0	0.0166352	1.88032		0.200018	0.00236562	0	0.202384		4.0827		9.79649	30.8231	59.3804	34.1924
NWA 2995	ROI_07_Profile04	44	Zircon 21		46.4719	1.276	0.532424	0.209056	32.947	0.487076	10.0856	6.621	n.d.	b.d.	0.0408381	98.6709			1.90483	0.0951669	2		0.0616422		0	0.61618	1.1294	0.016412	0.00677505	0	0	0	0.0169105	1.78567		0.290774	0.00324552	0	0.294019		4.07969		14.2792	30.259	55.4618	35.3216
NWA 2995	ROI_02_Profile05	45	Phosphate 8 assemblage		47.2746	0.679651	0.628297	0.117767	38.4162	0.579348	8.30005	4.73974	n.d.	b.d.	0.0308564	100.767			1.93045	0.0695505	2		0.0327098		0	0.505185	1.31193	0.0192945	0.00380221	0	0	0	0.0200385	1.86025		0.207372	0.00244302	0	0.209815		4.07006		10.2432	24.9538	64.803	27.821
NWA 2995	ROI_02_Profile05	45	Phosphate 8 assemblage		47.2108	0.89193	0.74184	0.136102	33.8619	0.441744	7.98392	8.22554	n.d.	b.d.	0.0292469	99.5231			1.93078	0.0692239	2		0.0429915		0	0.486682	1.15815	0.0228159	0.00440086	0	0	0	0.0153023	1.68736		0.360429	0.00231911	0	0.362748		4.0501		17.9741	24.2702	57.7557	29.6087
NWA 2995	ROI_02_Profile05	45	Phosphate 8 assemblage		47.311	1.03473	0.850158	0.192968	27.8154	0.401215	7.5845	12.9882	n.d.	b.d.	0.0491632	98.2273			1.9333	0.0666952	2		0.0498343		0	0.46196	0.950578	0.0261262	0.00623456	0	0	0	0.0138871	1.45879		0.568662	0.0038952	0	0.572557		4.03134		28.7029	23.3172	47.9799	32.7256
NWA 2995	ROI_02_Profile05	45	Phosphate 8 assemblage		47.2354	0.915291	0.672184	0.143493	30.0075	0.375541	7.84063	11.4269	n.d.	b.d.	0.0363386	98.6534			1.93259	0.0674053	2		0.0441361		0	0.478149	1.02676	0.0206823	0.0046418	0	0	0	0.0130144	1.54324		0.500919	0.00288265	0	0.503801		4.04704		24.9732	23.838	51.1888	31.7937
NWA 2995	ROI_02_Profile05	45	Phosphate 8 assemblage		47.2983	0.624206	0.586763	0.107236	38.2834	0.524362	8.13804	5.18512	n.d.	b.d.	b.d.	100.748			1.93244	0.0675644	2		0.0300572		0	0.495585	1.30808	0.0180285	0.00346405	0	0	0	0.0181461	1.8433		0.226978	0	0	0.226978		4.07028		11.1776	24.4053	64.4171	27.4958
NWA 2995	ROI_02_Profile05	45	Phosphate 8 assemblage		47.1035	0.626483	0.668856	0.0601967	38.5708	0.560523	8.33632	4.39775	n.d.	b.d.	b.d.	100.324			1.9323	0.0676958	2		0.0302896		0	0.509725	1.32326	0.0206345	0.00195244	0	0	0	0.0194765	1.87505		0.193294	0	0	0.193294		4.06835		9.53935	25.1557	65.305	27.8279
NWA 2995	ROI_02_Profile05	45	Phosphate 8 assemblage		47.0388	0.922082	0.782648	0.0858833	31.7323	0.413158	7.82407	9.41695	n.d.	b.d.	0.0513334	98.2673			1.9374	0.0625976	2		0.0447604		0	0.480324	1.09302	0.0242419	0.00279676	0	0	0	0.0144136	1.6148		0.415565	0.00409935	0	0.419664		4.03446		20.8941	24.1501	54.9558	30.5494
NWA 2995	ROI_02_Profile05	45	Phosphate 8 assemblage		47.0085	0.727221	0.660713	0.120598	36.1034	0.489521	8.19051	6.45881	n.d.	b.d.	b.d.	99.7592			1.92953	0.0704679	2		0.0351807		0	0.501102	1.23933	0.0203951	0.0039138	0	0	0	0.0170193	1.78176		0.284049	0	0	0.284049		4.06581		14.0307	24.7521	61.2172	28.8116
NWA 2995	ROI_02_Profile05	45	Phosphate 8 assemblage		46.9146	0.664481	0.637885	0.165786	38.6292	0.549348	8.2248	4.63761	n.d.	b.d.	b.d.	100.424			1.9259	0.0741041	2		0.0321491		0	0.503257	1.32619	0.0196927	0.00538091	0	0	0	0.0191015	1.87362		0.203979	0	0	0.203979		4.0776		10.0313	24.7492	65.2195	27.528
NWA 2995	ROI_02_Profile05	45	Phosphate 8 assemblage		47.2917	1.09898	0.835651	0.167531	29.5984	0.410312	7.73686	11.4049	n.d.	b.d.	0.0584305	98.6028			1.93171	0.0682922	2		0.0529063		0	0.471042	1.01109	0.0256696	0.00541046	0	0	0	0.014196	1.52741		0.499129	0.00462751	0	0.503756		4.03116		25.1925	23.7749	51.0326	31.8024
NWA 2995	ROI_02_Profile05	45	Phosphate 8 assemblage		47.4374	1.01938	0.827983	0.14572	29.3549	0.362902	7.87415	11.8765	n.d.	b.d.	0.0487763	98.9477			1.93017	0.069832	2		0.0488845		0	0.477548	0.998894	0.0253357	0.00468789	0	0	0	0.0125072	1.51897		0.517762	0.003848	0	0.52161		4.04058		25.9633	23.9468	50.0899	32.3657
NWA 2995	ROI_02_Profile05	45	Phosphate 8 assemblage		47.3627	0.683967	0.672494	0.0877804	38.1631	0.537584	8.34454	5.15094	n.d.	b.d.	0.0218506	101.025			1.92793	0.0720656	2		0.0328135		0	0.506287	1.29917	0.0205865	0.00282511	0	0	0	0.0185351	1.8474		0.224651	0.00172453	0	0.226375		4.07377		11.066	24.939	63.995	28.0617
NWA 2995	ROI_02_Profile05	45	Phosphate 8 assemblage		47.3677	0.822788	0.791345	0.0877307	34.8538	0.474672	8.0336	7.01396	n.d.	b.d.	0.030266	99.4758			1.93927	0.0607329	2		0.0397014		0	0.490236	1.19336	0.0243646	0.00283981	0	0	0	0.0164605	1.72726		0.307669	0.00240249	0	0.310072		4.03733		15.451	24.6193	59.9297	29.1384
NWA 2995	ROI_02_Profile05	45	Phosphate 8 assemblage		47.3253	0.642732	0.635279	0.116652	38.0511	0.525928	8.34473	4.9149	n.d.	b.d.	b.d.	100.557			1.93358	0.0664152	2		0.03095		0	0.508184	1.30017	0.0195196	0.00376829	0	0	0	0.0182008	1.84985		0.215154	0	0	0.215154		4.065		10.6327	25.1139	64.2533	28.1215
NWA 2995	ROI_02_Profile05	45	Phosphate 8 assemblage		47.4323	0.958587	0.82825	0.131536	32.2304	0.451111	7.92708	9.64299	n.d.	b.d.	0.047853	99.6501			1.92956	0.070437	2		0.0459598		0	0.480659	1.09652	0.0253387	0.00423071	0	0	0	0.015544	1.62229		0.420302	0.00377438	0	0.424077		4.04637		21.0416	24.0633	54.8951	30.4964
NWA 2995	ROI_02_Profile05	45	Phosphate 8 assemblage		47.7651	0.991958	0.883935	0.162616	28.5544	0.384952	7.78838	12.6076	n.d.	b.d.	0.0498897	99.1889			1.9341	0.0659004	2		0.0473394		0	0.470061	0.966955	0.0269169	0.00520611	0	0	0	0.0132029	1.48234		0.546972	0.0039168	0	0.550889		4.03323		27.5693	23.6927	48.7379	32.7322
NWA 2995	ROI_02_Profile05	45	Phosphate 8 assemblage		47.6881	0.661796	0.706759	0.136725	38.013	0.528224	8.28981	5.43351	n.d.	b.d.	0.027783	101.486			1.93051	0.0694892	2		0.0315753		0	0.500202	1.28694	0.0215164	0.00437614	0	0	0	0.0181123	1.83115		0.235672	0.00218069	0	0.237852		4.069		11.6507	24.728	63.6213	28.0084
NWA 2995	ROI_02_Profile05	45	Phosphate 8 assemblage		47.2459	0.919329	0.822259	0.0935506	32.752	0.455589	7.85897	9.17503	n.d.	0.0126989	0.0503022	99.3856			1.93047	0.0695278	2		0.0442722		0	0.478634	1.11918	0.0252665	0.00302223	0	0	0	0.0157676	1.64187		0.401672	0.00398509	0.000661911	0.406319		4.04819		20.0887	23.9378	55.9734	29.9758
NWA 2995	ROI_02_Profile05	45	Phosphate 8 assemblage		47.5666	1.12182	1.09866	0.0982977	26.1397	0.366611	7.61425	14.6112	n.d.	b.d.	0.079754	98.6969			1.92658	0.0734234	2		0.0535511		0	0.459674	0.88542	0.0334644	0.00314782	0	0	0	0.0125772	1.39428		0.634066	0.00626309	0	0.640329		4.03461		32.0371	23.2257	44.7372	34.1959
NWA 2995	ROI_02_Profile05	45	Phosphate 8 assemblage		47.7161	0.767946	0.745312	0.15127	35.2296	0.469675	8.27863	7.90233	n.d.	b.d.	0.0268758	101.288			1.92426	0.0757446	2		0.0364997		0	0.497616	1.18815	0.0226033	0.00482317	0	0	0	0.0160431	1.72923		0.341443	0.00210141	0	0.343544		4.07278		16.843	24.5469	58.61	29.5389
NWA 2995	ROI_02_Profile05	45	Phosphate 8 assemblage		47.3445	0.911336	0.802113	0.158588	33.11	0.434688	8.08528	8.59143	n.d.	b.d.	0.0319604	99.4699			1.9319	0.0681005	2		0.0438283		0	0.491754	1.1299	0.0246143	0.00511643	0	0	0	0.015024	1.6664		0.375617	0.00252859	0	0.378146		4.04455		18.8066	24.6214	56.5721	30.3448
NWA 2995	ROI_02_Profile05	45	Phosphate 8 assemblage		47.7519	0.671714	0.782994	0.0547217	37.4675	0.49936	8.27848	5.38838	n.d.	b.d.	0.0327193	100.928			1.93804	0.0619576	2		0.0321306		0	0.500798	1.27172	0.0238984	0.00175596	0	0	0	0.0171665	1.81534		0.234313	0.00257471	0	0.236888		4.05223		11.6758	24.9546	63.3696	28.273
NWA 2995	ROI_02_Profile05	45	Phosphate 8 assemblage		47.3026	0.587037	0.725114	0.111297	39.2572	0.548926	8.43404	4.01162	n.d.	b.d.	b.d.	100.978			1.93031	0.0696867	2		0.0282338		0	0.513	1.33976	0.0222529	0.00359093	0	0	0	0.0189736	1.89757		0.175399	0	0	0.175399		4.07297		8.64821	25.2939	66.0579	27.7078
NWA 2995	ROI_02_Profile05	45	Phosphate 8 assemblage		47.4276	1.06148	0.918695	0.108194	31.6353	0.420458	7.94592	10.0418	n.d.	b.d.	0.0743177	99.6337			1.92626	0.0737392	2		0.0508111		0	0.481025	1.07454	0.0280604	0.00347432	0	0	0	0.0144644	1.60156		0.436979	0.00585232	0	0.442831		4.04439		21.9307	24.1413	53.928	30.9436
NWA 2995	ROI_02_Profile05	45	Phosphate 8 assemblage		47.6751	1.2262	1.00969	0.211614	25.4873	0.347277	7.62852	15.0703	n.d.	0.00869722	0.0713683	98.736			1.92641	0.0735901	2		0.0583955		0	0.459449	0.861284	0.0306819	0.00676059	0	0	0	0.0118858	1.37006		0.652444	0.00559132	0.000448303	0.658484		4.02854		33.0657	23.2847	43.6496	34.8094
NWA 2995	ROI_02_Profile05	45	Phosphate 8 assemblage		47.7636	0.871139	0.773903	0.171882	32.6229	0.465741	8.20266	9.63453	n.d.	b.d.	0.0522797	100.559			1.92709	0.0729087	2		0.0414242		0	0.493286	1.10076	0.0234817	0.005483	0	0	0	0.0159164	1.63893		0.416487	0.00408968	0	0.420576		4.0595		20.7152	24.5351	54.7497	30.9662
NWA 2995	ROI_02_Profile05	45	Phosphate 8 assemblage		47.597	0.629555	0.721414	0.0984117	38.2873	0.491576	8.50762	4.94009	n.d.	b.d.	b.d.	101.273			1.93067	0.0693323	2		0.030097		0	0.514369	1.29882	0.0220064	0.00315615	0	0	0	0.0168894	1.85524		0.214698	0	0	0.214698		4.06993		10.5873	25.3648	64.0479	28.388
NWA 2995	ROI_02_Profile05	45	Phosphate 8 assemblage		47.3529	0.704769	0.73916	0.0806276	37.2437	0.511653	8.31922	5.45998	n.d.	b.d.	0.0228697	100.435			1.93262	0.0673833	2		0.0339006		0	0.506082	1.27121	0.0226869	0.00260175	0	0	0	0.0176876	1.82027		0.238757	0.00180972	0	0.240566		4.06083		11.8428	25.1027	63.0545	28.4947
NWA 2995	ROI_02_Profile05	45	Phosphate 8 assemblage		47.2459	0.836978	0.812309	0.155633	32.9222	0.437762	8.18676	8.66358	n.d.	b.d.	0.0511514	99.3123			1.93082	0.069181	2		0.0403137		0	0.498687	1.1252	0.0249652	0.00502875	0	0	0	0.0151534	1.66904		0.37935	0.0040531	0	0.383403		4.05244		18.9368	24.8941	56.1691	30.7301
NWA 2995	ROI_02_Profile05	45	Phosphate 8 assemblage		47.4721	0.69441	0.712672	0.0991775	36.6941	0.512123	8.41623	5.86774	n.d.	b.d.	0.035488	100.504			1.93305	0.0669468	2		0.033326		0	0.510814	1.24959	0.0218239	0.00319302	0	0	0	0.0176634	1.80308		0.256001	0.00280181	0	0.258803		4.06189		12.6959	25.3329	61.9712	29.0368
NWA 2995	ROI_02_Profile05	45	Phosphate 8 assemblage		47.572	0.700439	0.722328	0.0502304	37.1536	0.482432	8.30664	5.621	n.d.	b.d.	0.0301635	100.639			1.9359	0.0641034	2		0.0335941		0	0.503843	1.26444	0.0221056	0.00161614	0	0	0	0.0166288	1.80863		0.245081	0.00237994	0	0.247461		4.05609		12.1727	25.025	62.8023	28.5131
NWA 2995	ROI_02_Profile05	45	Phosphate 8 assemblage		47.5634	0.962311	0.889622	0.152981	32.7086	0.443131	8.08897	9.34815	n.d.	b.d.	0.0581434	100.215			1.92556	0.0744387	2		0.0459157		0	0.488109	1.10742	0.0270849	0.00489672	0	0	0	0.0151954	1.6427		0.405486	0.0045639	0	0.41005		4.05275		20.264	24.3931	55.3429	30.6129
NWA 2995	ROI_02_Profile05	45	Phosphate 8 assemblage		47.8028	1.04343	0.989251	0.197263	27.0671	0.350749	7.88761	13.6469	n.d.	b.d.	0.0771794	99.0623			1.93066	0.0693385	2		0.0496683		0	0.474829	0.914239	0.0300467	0.00629915	0	0	0	0.011999	1.43741		0.590543	0.00604374	0	0.596587		4.034		29.8313	23.986	46.1828	34.2051
NWA 2995	ROI_02_Profile05	45	Phosphate 8 assemblage		47.6513	0.729422	0.733405	0.126637	36.9213	0.497614	8.45994	6.02281	n.d.	b.d.	b.d.	101.142			1.92911	0.0708905	2		0.0348035		0	0.510491	1.25004	0.0223287	0.00405345	0	0	0	0.0170635	1.80398		0.261244	0	0	0.261244		4.06522		12.9215	25.2497	61.8288	29.0164
NWA 2995	pt_008	53	Granite clast 5		46.1222	0.967566	0.619928	0.289947	32.8111	0.460504	6.97507	10.2407	n.d.	b.d.	0.0343005	98.5213			1.91559	0.084407	2		0.0473626		0	0.431799	1.13967	0.019363	0.00952127	0	0	0	0.0162002	1.61655		0.455711	0.00276214	0	0.458473		4.07503		22.48	21.3004	56.2195	27.4967
NWA 2995	pt_009	54	Granite clast 5		47.6699	0.971165	0.61539	0.301242	32.9282	0.488672	7.66726	9.9893	n.d.	b.d.	0.0409244	100.672			1.92655	0.0734535	2		0.0462583		0	0.461864	1.11293	0.0187035	0.00962572	0	0	0	0.0167281	1.61985		0.432549	0.00320678	0	0.435756		4.05561		21.5483	23.0087	55.4429	29.3486
NWA 2995	pt_010	55	Granite clast 5		48.4136	1.8533	0.530599	0.327578	32.6277	0.452133	8.38657	8.69097	n.d.	0.0122532	b.d.	101.295			1.92653	0.0734722	2		0.086919		0.0134468	0.497429	1.08582	0.0158786	0.0103064	0	0	0	0.0152394	1.63812		0.370546	0	0.000622002	0.371168		4.00929		18.9654	25.4596	55.575	31.4391
NWA 2995	pt_011	56	Granite top		47.6359	0.694827	0.754496	b.d.	28.4709	0.317152	4.18211	17.4787	n.d.	b.d.	0.133987	99.6681			1.94691	0.0530901	2		0.0334695		0	0.254769	0.973145	0.0231902	0	0	0	0	0.0109793	1.26208		0.765393	0.0106176	0	0.776011		4.03809		38.3982	12.7812	48.8206	20.764
NWA 2995	pt_012	57	Granite top		46.4486	0.731408	0.744386	b.d.	27.4751	0.308423	4.10111	18.1192	n.d.	b.d.	0.121688	98.0499			1.93277	0.0672308	2		0.0358698		0	0.254359	0.956116	0.0232939	0	0	0	0	0.0108705	1.24464		0.807814	0.00981764	0	0.817632		4.06227		40.0247	12.6027	47.3726	21.0292
NWA 2995	pt_023	68	Clast 8		47.4166	1.19218	1.05207	0.106718	30.8704	0.424074	3.72079	16.6773	n.d.	b.d.	0.0843398	101.545			1.91812	0.0818828	2		0.0568394		0	0.224346	1.04436	0.0320056	0.00341321	0	0	0	0.0145305	1.31866		0.722831	0.00661498	0	0.729446		4.0481		36.2951	11.265	52.4399	17.6971
NWA 2995	pt_027	72	Adjacent to large granite		49.5341	0.95713	0.206727	0.382985	28.3478	0.417431	14.6574	4.74271	n.d.	b.d.	0.0284813	99.2748			1.94834	0.0516641	2		0.0443703		0	0.859323	0.932489	0.00611498	0.0119103	0	0	0	0.0139071	1.82375		0.199872	0.00217205	0	0.202044		4.02579		10.0353	43.1456	46.8191	47.9825
NWA 2995	pt_028	73	Adjacent to large granite		50.2088	1.27539	0.205603	0.528077	25.3631	0.376221	14.9705	6.97954	n.d.	b.d.	0.0247811	99.9321			1.94415	0.0558544	2		0.0582043		0.00234982	0.864022	0.821325	0.00598709	0.016167	0	0	0	0.0123392	1.72219		0.289561	0.00186046	0	0.291422		4.01361		14.662	43.75	41.588	51.2909
NWA 2995	pt_029	74	Mafic clast 2		52.3706	1.80417	0.231858	0.624451	18.3669	0.344391	20.6599	5.96006	n.d.	b.d.	0.0391599	100.402			1.94097	0.0590304	2		0.0788078		0.0197774	1.1413	0.569289	0.00646234	0.0182984	0	0	0	0.0108113	1.76594		0.236672	0.002814	0	0.239486		4.00542		12.1541	58.6105	29.2354	66.7412
NWA 2995	pt_047	92	Anorthositic clast bottom centre		52.9499	0.800374	0.732211	0.343052	18.8326	0.351254	24.2104	2.21571	n.d.	b.d.	b.d.	100.436			1.94513	0.0548673	2		0.0346528		0	1.32564	0.578575	0.0202282	0.00996385	0	0	0	0.0109295	1.94534		0.0872091	0	0	0.0872091		4.03255		4.37923	66.5674	29.0533	69.6365
NWA 2995	pt_049	94	Anorthositic clast bottom centre		53.0667	1.17713	0.756304	0.315678	18.2918	0.341894	23.7231	2.2841	n.d.	b.d.	b.d.	99.9567			1.94065	0.0593467	2		0.0507355		0	1.29311	0.559432	0.0207998	0.00912751	0	0	0	0.0105904	1.89306		0.0894965	0	0	0.0894965		3.98256		4.60838	66.5852	28.8064	69.8224
NWA 2995	pt_055	100	Anorthositic clast bottom left		52.8168	2.0446	0.565715	0.821954	15.0029	0.301272	19.8262	10.6287	n.d.	b.d.	0.0338395	102.042			1.92238	0.0776201	2		0.0877077		0.0100876	1.07558	0.456675	0.0154847	0.0236536	0	0	0	0.00928796	1.59077		0.414488	0.00238804	0	0.416876		4.00765		21.2913	55.2503	23.4584	70.2162
NWA 2995	pt_056	101	Anorthositic clast bottom left		53.7735	1.20867	0.267251	0.544005	16.7937	0.316123	21.804	6.99979	n.d.	b.d.	0.0377135	101.745			1.95446	0.0455357	2		0.0517761		0.0062404	1.18123	0.51047	0.00730494	0.0156331	0	0	0	0.00973216	1.73061		0.27259	0.00265771	0	0.275247		4.00586		13.8773	60.1352	25.9875	69.8454

## Sheet: Supp Table 4 Glass
Supplementary Table 4. NWA 2995 glass mineral chemistry data collected in different clasts.
Sample	SPOT	#	Clast ID	SiO2	Al2O3	TiO2	SO2	Cr2O3	P2O5	MnO	FeO	MgO	CaO	NiO	K2O	Na2O	Total
NWA 2995	pt_001	46	Glass top of sample	44.7207	30.1016	0.315467	0.0544133	0.118885	b.d.	0.0690144	4.50996	5.66868	15.8932	b.d.	0.035084	0.405435	101.892
NWA 2995	pt_002	47	Glass top of sample	44.9492	29.0106	0.385127	0.0508468	0.120373	b.d.	0.0610592	4.91782	6.11314	15.6915	b.d.	0.0388147	0.375359	101.714
NWA 2995	pt_003	48	Glass top of sample	45.2183	29.8151	0.312953	0.0420293	b.d.	b.d.	0.0611341	4.13653	5.38306	15.825	b.d.	0.0376486	0.423361	101.255
NWA 2995	pt_040	85	Glass bottom of sample	45.6763	15.529	1.17996	0.107658	0.643507	b.d.	0.237653	15.3537	12.7897	10.2796	b.d.	0.0142805	0.0762224	101.888
NWA 2995	pt_041	86	Glass bottom of sample	44.78	15.1766	1.183	0.133597	0.801333	0.0361548	0.230962	16.8013	11.891	10.2635	b.d.	0.0115437	0.0906335	101.4
NWA 2995	pt_042	87	Glass bottom of sample	45.8787	16.4383	1.09675	0.0979852	0.433828	0.040364	0.223429	16.279	10.5082	10.8376	b.d.	0.0141505	0.118754	101.967
NWA 2995	pt_043	88	Glass bottom of sample	45.1456	15.4002	1.1226	0.191784	0.457195	0.0289096	0.222676	17.0296	11.6776	10.6102	0.0694026	0.0108992	0.108672	102.075

## Sheet: Supp Table 5 Ilmenite
Supplementary Table 5. NWA 2995 ilmenite mineral chemistry data collected in different clasts and matrix mineral grains.
Sample	SPOT	#	Clast ID	Clast type	TiO2	Al2O3	Cr2O3	SiO2	FeO	MnO	MgO	NiO	CaO	K2O	Na2O	Total
NWA 2995	2995-clast1-07	7	Clast 1	Granulitic breccia clast	52.666	0.043	0.86	0.048	39.276	0.357	4.657	0.033	0.401	0.018	b.d.	98.359
NWA 2995	2995-clast1-22	22	Clast 1	Granulitic breccia clast	53.506	0.009	0.778	0.043	38.954	0.323	4.735	b.d.	0.43	0.009	0.008	98.795
NWA 2995	2995-clast1-26	26	Clast 1	Granulitic breccia clast	53.845	0.044	0.65	0.039	38.858	0.316	4.785	b.d.	0.392	b.d.	b.d.	98.929
NWA 2995	2995-clast1-27	27	Clast 1	Granulitic breccia clast	53.597	0.031	0.802	0.045	39.21	0.27	4.883	0.006	0.441	0.006	b.d.	99.291
NWA 2995	2995-clast2-28	10	Clast 2	Lamaella pyx clast	50.198	0.041	0.037	0.065	46.373	0.444	0.54	b.d.	0.142	0.024	0.017	97.881
NWA 2995	2995-ph54-04	2	Phosphate 54 assemblage		50.286	0.253	b.d.	0.334	46.33	0.367	0.209	b.d.	0.491	b.d.	0.016	98.286
NWA 2995	2995-ph54-01	3	Phosphate 54 assemblage		50.471	0.525	0.251	0.865	45.399	0.389	0.727	0.004	0.612	b.d.	0.036	99.279
NWA 2995	2995-ph54-02	4	Phosphate 54 assemblage		51.807	0.017	0.285	0.088	45.94	0.428	0.476	0.057	0.418	0.007	b.d.	99.523
NWA 2995	2995-ph54-03	5	Phosphate 54 assemblage		50.179	0.32	0.035	0.503	45.691	0.384	0.298	0.005	0.605	b.d.	0.033	98.053
NWA 2995	2995-ph7-13	29	Phosphate 7 assemblage	Lamaella pyx clast	50.547	0.051	0.268	0.035	46.584	0.289	0.144	b.d.	0.382	b.d.	0.013	98.313
NWA 2995	2995-ph7-14	30	Phosphate 7 assemblage	Lamaella pyx clast	50.78	0.075	0.272	0.062	46.167	0.345	0.396	0.04	0.418	0.015	0.01	98.58
NWA 2995	2995-zr36-01	118	zircon 36 assemblage		51.352	0.009	0.076	0.077	45.245	0.407	0.774	0.012	0.292	b.d.	0.002	98.246
NWA 2995	2995-zr36-02	119	zircon 36 assemblage		51.371	0.025	0.134	0.046	45.802	0.4	0.675	b.d.	0.166	0.012	0.003	98.634
NWA 2995	2995-zr36-03	120	zircon 36 assemblage		51.405	0.039	0.071	0.059	45.702	0.394	0.636	b.d.	0.218	0.003	b.d.	98.527
NWA 2995	pt_021	66	Clast 8		53.7552	0.0710613	0.147458	b.d.	47.8241	0.456354	0.447495	b.d.	0.0135748	b.d.	b.d.	102.715
NWA 2995	pt_022	67	Clast 8		53.0034	0.0605089	0.218842	b.d.	47.4463	0.451064	0.4655	b.d.	b.d.	b.d.	b.d.	101.646

## Sheet: Supp Table 6 Si-phases
Supplementary Table 6. NWA 2995 Si-phases mineral chemistry data collected in different clasts and matrix mineral grains.
Sample	Spot ID	No.	Phase	Comment	Clast type	SiO2	Al2O3	TiO2	Cr2O3	FeO	MnO	MgO	NiO	CaO	K2O	Na2O	Total
NWA 2995	2995-clast10-05	103	Silica	Clast 10		97.535	1.026	0.235	0.021	0.027	b.d.	0.016	0.007	0.087	0.142	0.412	99.508
NWA 2995	2995-clast10-06	104	Silica	Clast 10		97.9	1.018	0.188	0.032	0.023	0.006	0.008	0.008	0.096	0.094	0.474	99.847
NWA 2995	2995-clast10-07	105	Silica	Clast 10		97.617	1.004	0.217	b.d.	0.033	b.d.	b.d.	0.01	0.091	0.146	0.467	99.585
NWA 2995	2995-clast10-08	106	Silica	Clast 10		97.561	0.939	0.199	0.001	0.032	0.006	0.001	0.028	0.061	0.113	0.458	99.399
NWA 2995	2995-clast11-01	47	Silica	Clast 11		96.322	1.318	0.231	0.001	0.062	0.012	0.03	b.d.	0.24	0.203	0.128	98.547
NWA 2995	2995-clast11-02	48	Silica	Clast 11		98.578	0.35	0.129	b.d.	0.058	0.002	b.d.	b.d.	0.012	0.169	0.093	99.391
NWA 2995	2995-clast11-03	49	Silica	Clast 11		97.617	0.879	0.213	b.d.	0.013	0.036	b.d.	b.d.	0.165	0.191	0.092	99.206
NWA 2995	2995-clast11-04	50	Silica	Clast 11		97.19	0.737	0.201	0.01	0.016	b.d.	0.013	b.d.	0.09	0.192	0.086	98.535
NWA 2995	2995-clast11-05	51	Silica	Clast 11		96.14	1.513	0.214	0.025	0.107	b.d.	0.001	b.d.	0.313	0.188	0.108	98.609
NWA 2995	2995-clast11-06	52	Silica	Clast 11		96.849	1.004	0.236	0.003	0.117	0.004	0.02	b.d.	0.158	0.196	0.107	98.694
NWA 2995	2995-clast12-01	53	Silica	Clast 12		97.099	0.905	0.29	0.008	0.349	0.017	0.054	b.d.	0.138	0.377	0.232	99.469
NWA 2995	2995-clast12-04	56	Silica	Clast 12		95.925	1.708	0.299	b.d.	0.441	0.008	0.148	b.d.	0.333	0.344	0.314	99.52
NWA 2995	2995-clast12-07	59	Silica	Clast 12		95.546	1.534	0.275	b.d.	0.511	0.016	0.684	b.d.	0.338	0.324	0.148	99.376
NWA 2995	2995-clast12-09	61	Si glass	Clast 12		92.211	2.181	0.304	0.004	1.039	0.01	1.461	b.d.	0.623	0.397	0.191	98.421
NWA 2995	2995-clast2-22	4	Silica	Clast 2	Lamaella pyx clast	96.461	0.98	0.064	b.d.	1.381	0.034	0.043	b.d.	0.4	0.107	0.143	99.613
NWA 2995	2995-clast2-27	9	Silica	Clast 2	Lamaella pyx clast	98.229	1.326	0.113	b.d.	0.71	0.045	0.017	0.024	0.352	0.072	0.013	100.901
NWA 2995	2995-clast2-30	12	Si glass	Clast 2	Lamaella pyx clast	94.331	2.57	0.012	b.d.	0.945	0.004	0.291	0.003	1.154	0.104	0.035	99.449
NWA 2995	2995-clast2-02	32	Silica	Clast 2	Lamaella pyx clast	96.905	0.898	0.14	0.008	0.667	0.022	0.002	0.012	0.07	0.147	0.32	99.191
NWA 2995	2995-clast2-05	35	Si glass	Clast 2	Lamaella pyx clast	93.481	3.122	0.122	b.d.	0.815	b.d.	0.042	b.d.	0.555	0.656	0.529	99.322
NWA 2995	2995-clast2-06	36	Silica	Clast 2	Lamaella pyx clast	97.19	1.144	0.112	b.d.	0.905	b.d.	0.027	0.024	0.202	0.142	0.318	100.064
NWA 2995	2995-clast3-07	138	Silica	Clast 3 impact melt	Impact melt clast	98.157	0.994	0.181	0.014	0.168	0.003	b.d.	b.d.	0.115	0.172	0.442	100.246
NWA 2995	2995-clast3-08	139	Silica	Clast 3 impact melt	Impact melt clast	97.54	0.904	0.163	0.004	0.203	0.006	b.d.	b.d.	0.077	0.14	0.356	99.393
NWA 2995	2995-clast3-10	141	Silica	Clast 3 separate clast granophyre	Granophyre	97.438	0.815	0.229	0.014	0.126	b.d.	0.018	0.01	0.073	0.403	0.124	99.25
NWA 2995	2995-clast3-12	143	Silica	Clast 3 separate clast granophyre	Granophyre	97.805	0.804	0.228	b.d.	0.04	0.011	b.d.	0.009	0.008	0.188	0.268	99.361
NWA 2995	2995-clast3-13	144	Silica	Clast 3 separate clast granophyre	Granophyre	96.251	1.389	0.138	0.01	0.123	b.d.	0.027	0.018	0.247	0.294	0.233	98.73
NWA 2995	2995-clast3-15	146	Silica	Clast 3 separate clast granophyre	Granophyre	95.744	1.693	0.18	0.006	0.043	b.d.	0.002	b.d.	0.32	0.251	0.284	98.523
NWA 2995	2995-clast3-17	148	Silica	Clast 3 separate clast granophyre	Granophyre	97.748	0.756	0.233	0.001	0.135	0.029	0.004	0.007	0.07	0.321	0.171	99.475
NWA 2995	2995-clast3-18	149	Silica	Clast 3 separate clast granophyre	Granophyre	97.499	1.152	0.165	b.d.	0.071	0.011	0.02	b.d.	0.119	0.228	0.283	99.548
NWA 2995	2995-clast3-21	152	Silica	Clast 3 separate clast granophyre	Granophyre	97.845	0.886	0.195	0.02	0.028	b.d.	0.023	0.015	0.071	0.048	0.404	99.535
NWA 2995	2995-clast3-22	153	Silica	Clast 3 separate clast granophyre	Granophyre	97.104	1.12	0.232	b.d.	0.059	0.012	0.008	b.d.	0.157	0.114	0.318	99.124
NWA 2995	2995-clast3-25	156	Silica	Clast 3 separate clast granophyre	Granophyre	95.703	1.554	0.166	0.023	0.079	b.d.	b.d.	b.d.	0.248	0.091	0.359	98.223
NWA 2995	2995-clast4-01	12	Silica	Clast 4	Granophyre	97.991	0.315	0.12	b.d.	0.104	b.d.	b.d.	b.d.	0.087	0.03	0.021	98.668
NWA 2995	2995-clast4-05	16	Silica	Clast 4	Granophyre	98.282	0.216	0.151	0.032	0.022	b.d.	0.005	0.008	0.031	0.025	0.017	98.789
NWA 2995	2995-clast4-06	17	Silica	Clast 4	Granophyre	97.455	0.574	0.046	0.034	0.037	0.019	0.018	b.d.	0.132	0.017	b.d.	98.332
NWA 2995	2995-clast4-07	18	Silica	Clast 4	Granophyre	98.82	0.212	0.106	0.009	0.042	0.004	0.003	0.032	0.021	0.057	0.008	99.314
NWA 2995	2995-clast4-10	21	Silica	Clast 4	Granophyre	97.318	0.888	0.065	0.023	0.084	0.016	0.015	0.012	0.172	0.073	0.028	98.694
NWA 2995	2995-clast4-13	24	Silica	Clast 4	Granophyre	98.08	0.236	0.069	0.019	0.015	b.d.	0.004	0.014	0.032	0.084	0.021	98.574
NWA 2995	2995-clast4-16	27	Silica	Clast 4	Granophyre	98.39	0.543	0.039	0.016	0.031	0.002	0.004	b.d.	0.086	0.081	0.01	99.202
NWA 2995	2995-zr1-05	6	Silica	Matrix		100.043	0.846	0.181	0.017	0.301	0.019	0.012	b.d.	0.131	0.26	0.256	102.066
NWA 2995	2995-ph54-05	7	Silica	matrix		96.896	0.86	0.223	b.d.	0.411	0.013	b.d.	0.026	0.082	0.478	0.145	99.134
NWA 2995	2995-ph50-01	7	Silica	matrix		98.281	0.542	0.361	0.027	0.219	b.d.	b.d.	0.027	0.067	0.149	0.159	99.832
NWA 2995	2995-ph50-02	8	Silica	matrix		96.787	0.937	0.307	b.d.	0.267	0.008	0.007	b.d.	0.153	0.136	0.215	98.817
NWA 2995	2995-ph54-06	8	Silica	matrix		96.966	0.86	0.153	0.002	0.433	b.d.	0.012	b.d.	0.129	0.484	0.148	99.187
NWA 2995	2995-zr1-08	9	Silica	Matrix		99.806	0.573	0.168	0.015	0.515	b.d.	0.07	0.001	0.152	0.271	0.102	101.673
NWA 2995	2995-zr1-09	10	Silica	Matrix		98.987	0.964	0.149	0.024	0.48	0.016	0.011	0.024	0.192	0.455	0.143	101.445
NWA 2995	2995-ph11-06	47	Silica	Matrix		98.6	0.44	0.275	b.d.	0.285	b.d.	b.d.	b.d.	0.088	0.056	0.166	99.91
NWA 2995	2995-ph11-07	48	Si glass	Matrix		87.047	5.729	0.171	b.d.	1.17	0.016	0.989	0.004	2.916	0.173	0.231	98.446
NWA 2995	2995-ph13-05	61	Silica	Matrix		97.468	0.674	0.242	b.d.	0.532	0.009	0.009	b.d.	0.109	0.189	0.178	99.41
NWA 2995	2995-ph13-06	62	Silica	Matrix		97.885	0.469	0.134	0.041	0.344	0.015	0.017	b.d.	0.073	0.159	0.152	99.289
NWA 2995	2995-ph13-07	63	Silica	Matrix		97.895	0.702	0.166	b.d.	0.336	b.d.	0.069	b.d.	0.223	0.147	0.132	99.67
NWA 2995	2995-zr36-04	121	Silica	matrix		97.666	0.491	0.238	0.019	0.266	0.008	0.013	0.015	0.043	0.272	0.067	99.098
NWA 2995	2995-zr36-05	122	Silica	matrix		97.732	0.489	0.132	0.004	0.335	0.002	0.02	b.d.	0.049	0.169	0.099	99.031
NWA 2995	2995-ph16-05	73	Si glass	Phosphate 16 assemblage	Si-granophyre associated	91.281	4.199	0.18	0.037	0.521	0.02	0.138	b.d.	1.006	0.865	0.181	98.428
NWA 2995	2995-ph16-06	74	Si glass	Phosphate 16 assemblage	Si-granophyre associated	93.241	2.767	0.235	b.d.	0.404	0.011	0.063	b.d.	0.565	0.22	0.043	97.549
NWA 2995	2995-zr1-07	8	Silica	Zircon 1 melt inclusion		97.988	0.941	0.101	0.008	0.211	b.d.	0.021	b.d.	0.194	0.293	0.135	99.892
NWA 2995	2995-zr44-01	130	Si glass	Zircon 44 melt inclusion		87.001	7.856	0.045	b.d.	0.119	0.018	0.02	b.d.	0.94	3.03	0.751	99.78
NWA 2995	pt_013	58	Si glass	Granite 3 right side	Granophyre	93.7942	2.39472	0.102294	b.d.	0.471774	b.d.	0.0372992	b.d.	0.652738	0.131153	0.0590856	97.6433
NWA 2995	pt_014	59	Si glass	Granite 3 right side	Granophyre	91.1757	5.78748	0.0995839	b.d.	0.479071	b.d.	0.0778006	b.d.	1.01386	0.416048	0.0903963	99.14

## Sheet: Supp Table 7 Ti in Quartz
Supplementary Table 7. Standards and NWA 2995 Ti concentrations in Si-phases. Error reported to 2 sigma. See methods for details.
SAMPLE	SAMPLE ID	Clast ID	RAMAN Si phase type ID	NUMBER	LINE	REL. LINE	Ti WT%	Ti (µg.g-1)	Ti Err µg.g-1	Ti 99CDL (ppm)	Si WT%	O WT%	TOTAL	TiO2	SiO2	O	TOTAL		X-POS	Y-POS	Z-POS	RELDIST	DATETIME
Standard	Spectrosil_007			57	1370	1	4.3e-05	0.43	1.09536	1.92	46.743	53.257	100	7.2e-05	99.9999	0	100		-13418	-274	-75	0	2023-04-13 16:38:46
Standard	Spectrosil_007			57	1371	2	0.000139	1.39	1.111	1.92	46.7429	53.257	100	0.000231	99.9998	4e-06	100		-13360	-274	-75	58	2023-04-13 17:03:59
Standard	Spectrosil_007			57	1372	3	3.7e-05	0.37	1.107	1.92	46.743	53.257	100	6.2e-05	99.9999	0	100		-13302	-274	-75	116	2023-04-13 17:29:11
Standard	Spectrosil_007			57	1373	4	0.000295	2.95	1.10614	1.92	46.7428	53.2569	100	0.000493	99.9995	0	100		-13244	-275	-75	174.009	2023-04-13 17:54:25
Standard	Spectrosil_007			57	1374	5	5.7e-05	0.57	1.11749	1.92	46.743	53.257	100	9.4e-05	99.9999	0	100		-13186	-275	-75	232.009	2023-04-13 18:19:39
Standard	Spectrosil_007			57	1375	6	0.000249	2.49	1.10889	1.92	46.7428	53.2569	100	0.000415	99.9996	8e-06	100		-13127	-275	-75	291.009	2023-04-13 18:44:51
Standard	Spectrosil_007			57	1376	7	8e-06	0.08	1.04181	1.92	46.743	53.257	100	1.4e-05	100	8e-06	100		-13069	-275	-75	349.009	2023-04-13 19:10:05
Standard	Spectrosil_007			57	1377	8	-4e-05	-0.4	1.23668	1.92	46.743	53.257	100	-6e-05	100	0	100		-13011	-276	-75	407.017	2023-04-13 19:35:18
Standard	Spectrosil_007			57	1378	9	4.5e-05	0.45	1.11576	1.92	46.743	53.257	100	7.5e-05	99.9999	0	100		-12953	-276	-75	465.017	2023-04-13 20:00:34
Standard	Spectrosil_007			57	1379	10	0.000179	1.79	1.10649	1.92	46.7429	53.257	100	0.000299	99.9997	8e-06	100		-12895	-276	-75	523.017	2023-04-13 20:25:46
Standard	Spectrosil_008			81	1433	1	0.0001	1	1.10268	1.91	46.7429	53.257	100	0.000167	99.9998	8e-06	100		-13630	690	-73	0	2023-04-15 00:32:59
Standard	Spectrosil_008			81	1434	2	-1e-05	-0.1	1.1413	1.91	46.743	53.257	100	-2e-05	100	8e-06	100		-13625	709	-73	19.6469	2023-04-15 00:58:08
Standard	Spectrosil_008			81	1435	3	-8e-05	-0.8	1.06832	1.91	46.7431	53.257	100	-0.00014	100	4e-06	100		-13620	728	-73	39.2938	2023-04-15 01:23:23
Standard	Spectrosil_008			81	1436	4	3.8e-05	0.38	1.11171	1.91	46.743	53.257	100	6.3e-05	99.9999	0	100		-13616	747	-73	58.7103	2023-04-15 01:48:38
Standard	Spectrosil_008			81	1437	5	9.7e-05	0.97	1.09967	1.91	46.7429	53.257	100	0.000162	99.9998	1.1e-05	100		-13611	766	-73	78.3571	2023-04-15 02:13:50
Standard	Spectrosil_008			81	1438	6	-0.00013	-1.3	1.07471	1.91	46.7431	53.257	100	-0.00022	100	0	100		-13606	784	-73	97.0387	2023-04-15 02:39:03
Standard	Spectrosil_008			81	1439	7	0.000106	1.06	1.10256	1.91	46.7429	53.257	100	0.000177	99.9998	0	100		-13601	803	-73	116.686	2023-04-15 03:04:15
Standard	Spectrosil_008			81	1440	8	-0.0001	-1	1.1297	1.91	46.7431	53.257	100	-0.00016	100	0	100		-13597	822	-73	136.102	2023-04-15 03:29:26
Standard	Spectrosil_008			81	1441	9	-0.00021	-2.1	1.09824	1.91	46.7432	53.257	100	-0.00035	100	0	100		-13592	841	-73	155.749	2023-04-15 03:54:44
Standard	Spectrosil_008			81	1442	10	-0.00015	-1.5	1.11633	1.91	46.7431	53.257	100	-0.00025	100	4e-06	100		-13587	860	-73	175.396	2023-04-15 04:19:56
Standard	Blk5_Quartz_Traverse_02			58	1380	1	0.000192	1.92	1.10814	1.92	46.7429	53.257	100	0.00032	99.9997	0	100		-13152	-393	-75	0	2023-04-13 20:51:00
Standard	Blk5_Quartz_Traverse_02			58	1381	2	8.7e-05	0.87	1.10817	1.92	46.7429	53.257	100	0.000145	99.9999	0	100		-13101	-393	-75	51	2023-04-13 21:16:12
Standard	Blk5_Quartz_Traverse_02			58	1382	3	0.000217	2.17	1.10587	1.92	46.7428	53.257	100	0.000362	99.9996	8e-06	100		-13051	-393	-75	101	2023-04-13 21:41:25
Standard	Blk5_Quartz_Traverse_03			82	1443	1	0.001211	12.11	1.08474	1.87	46.7421	53.2567	100	0.00202	99.998	4e-06	100		-15826	28077	-137	0	2023-04-15 04:45:14
Standard	Blk5_Quartz_Traverse_03			82	1444	2	0.001327	13.27	1.08544	1.87	46.742	53.2567	100	0.002214	99.9978	0	100		-15807	28076	-137	19.0263	2023-04-15 05:10:22
Standard	Blk5_Quartz_Traverse_03			82	1445	3	0.001113	11.13	1.08385	1.87	46.7421	53.2568	100	0.001857	99.9981	4e-06	100		-15788	28074	-137	38.1313	2023-04-15 05:35:37
Standard	Blk5_Quartz_Traverse_03			82	1446	4	0.001276	12.76	1.08433	1.87	46.742	53.2567	100	0.002129	99.9979	4e-06	100		-15769	28073	-137	57.1576	2023-04-15 06:00:50
Standard	Blk5_Quartz_Traverse_03			82	1447	5	-0.00015	-1.5	1.12895	1.9	46.7431	53.257	100	-0.00024	100	4e-06	100		-15750	28072	-137	76.1839	2023-04-15 06:26:02
Standard	Blk5_Quartz_Traverse_03			82	1448	6	0.000972	9.72	1.0837	1.87	46.7422	53.2568	100	0.001622	99.9984	4e-06	100		-15732	28070	-137	94.2946	2023-04-15 06:51:14
Standard	Blk5_Quartz_Traverse_03			82	1449	7	0.000955	9.55	1.08355	1.87	46.7423	53.2568	100	0.001593	99.9984	0	100		-15713	28069	-137	113.321	2023-04-15 07:16:25
Standard	Blk5_Quartz_Traverse_03			82	1450	8	0.000912	9.12	1.08427	1.87	46.7423	53.2568	100	0.001521	99.9985	0	100		-15694	28068	-137	132.347	2023-04-15 07:41:38
Standard	Blk5_Quartz_Traverse_03			82	1451	9	0.001103	11.03	1.08373	1.87	46.7421	53.2568	100	0.00184	99.9982	0	100		-15675	28066	-137	151.452	2023-04-15 08:06:50
Standard	Blk5_Quartz_Traverse_03			82	1452	10	-5e-05	-0.5	1.04275	1.89	46.743	53.257	100	-9e-05	100	-1e-05	100		-15656	28065	-137	170.479	2023-04-15 08:32:04
NWA 2995	NWA2295_clast11_line_001	Si monomict clast	Quartz	59	1383	1	0.241017	2410.17	1.99781	1.91	46.5551	53.2039	100	0.402031	99.598	0	100		14209	-24573	113	0	2023-04-13 22:06:46
NWA 2995	NWA2295_clast11_line_001	Si monomict clast	Quartz	59	1384	2	0.179818	1798.18	1.81215	1.91	46.6028	53.2174	100	0.299947	99.7001	0	100		14122	-24502	113	112.294	2023-04-13 22:32:00
NWA 2995	NWA2295_clast11_line_001	Si monomict clast	Quartz	59	1385	3	0.184651	1846.51	1.82797	1.91	46.599	53.2163	100	0.308008	99.692	8e-06	100		14132	-24509	113	124.501	2023-04-13 22:57:11
NWA 2995	NWA2295_clast11_line_001	Si monomict clast	Quartz	59	1386	4	0.203777	2037.77	1.88765	1.91	46.5841	53.2121	100	0.339912	99.6601	0	100		14141	-24517	113	136.542	2023-04-13 23:22:24
NWA 2995	NWA2295_clast11_line_001	Si monomict clast	Quartz	59	1387	5	0.190448	1904.48	1.84552	1.91	46.5945	53.2151	100	0.317678	99.6823	4e-06	100		14151	-24525	113	149.349	2023-04-13 23:47:40
NWA 2995	NWA2295_clast11_line_001	Si monomict clast	Quartz	59	1388	6	0.204126	2041.26	1.88984	1.92	46.5839	53.212	100	0.340494	99.6595	-1e-05	100		14160	-24533	113	161.39	2023-04-14 00:12:54
NWA 2995	NWA2295_clast11_line_001	Si monomict clast	Quartz	59	1389	7	0.214699	2146.99	1.9205	1.91	46.5756	53.2097	100	0.35813	99.6419	0	100		14170	-24541	113	174.197	2023-04-14 00:38:06
NWA 2995	NWA2295_clast11_line_001	Si monomict clast	Quartz	59	1390	8	0.172532	1725.32	1.7914	1.92	46.6085	53.219	100	0.287793	99.7122	4e-06	100		14180	-24549	113	187.003	2023-04-14 01:03:19
NWA 2995	NWA2295_clast11_line_001	Si monomict clast	Quartz	59	1391	9	0.195448	1954.48	1.86051	1.91	46.5906	53.2139	100	0.326019	99.674	4e-06	100		14189	-24557	113	199.044	2023-04-14 01:28:32
NWA 2995	NWA2295_clast11_line_001	Si monomict clast	Quartz	59	1392	10	0.182065	1820.65	1.81892	1.91	46.601	53.2169	100	0.303696	99.6963	4e-06	100		14199	-24565	113	211.851	2023-04-14 01:53:48
NWA 2995	NWA2295_clast11_line_001	Si monomict clast	Quartz	59	1393	11	0.230245	2302.45	1.96429	1.9	46.5635	53.2063	100	0.384061	99.6159	4e-06	100		14209	-24573	113	224.657	2023-04-14 02:18:57
NWA 2995	NWA2295_clast_quartz2_line_002	Si monomict clast	Quartz	60	1394	1	0.104851	1048.51	1.54601	1.88	46.6613	53.2339	100	0.174898	99.8251	4e-06	100		11855	-28887	122	0	2023-04-14 02:44:13
NWA 2995	NWA2295_clast_quartz2_line_002	Si monomict clast	Quartz	60	1395	2	0.108023	1080.23	1.56313	1.9	46.6588	53.2332	100	0.180189	99.8198	-1e-05	100		11872	-28876	122	20.2485	2023-04-14 03:09:27
NWA 2995	NWA2295_clast_quartz2_line_002	Si monomict clast	Quartz	60	1396	3	0.106235	1062.35	1.54765	1.88	46.6602	53.2336	100	0.177206	99.8228	0	100		11890	-28864	122	41.8818	2023-04-14 03:34:43
NWA 2995	NWA2295_clast_quartz2_line_002	Si monomict clast	Quartz	60	1397	4	0.091907	919.07	1.50531	1.9	46.6713	53.2368	100	0.153307	99.8467	0	100		11907	-28853	122	62.1302	2023-04-14 03:59:54
NWA 2995	NWA2295_clast_quartz2_line_002	Si monomict clast	Quartz	60	1398	5	0.180823	1808.23	1.81693	1.91	46.602	53.2172	100	0.301624	99.6984	-1e-05	100		11760	-28951	122	238.802	2023-04-14 04:25:06
NWA 2995	NWA2295_clast_quartz2_line_002	Si monomict clast	Quartz	60	1399	6	0.18078	1807.8	1.81554	1.91	46.6021	53.2172	100	0.301551	99.6985	0	100		11742	-28976	122	269.608	2023-04-14 04:50:19
NWA 2995	NWA2295_clast_quartz2_line_002	Si monomict clast	Quartz	60	1400	7	0.20416	2041.6	1.88875	1.91	46.5838	53.212	100	0.340551	99.6594	8e-06	100		11781	-28988	122	310.413	2023-04-14 05:15:35
NWA 2995	NWA2295_clast_quartz1_line_003	Si monomict clast	Not analysed by RAMAN	61	1401	1	0.117254	1172.54	1.60646	1.92	46.6516	53.2312	100	0.195587	99.8044	0	100		13684	-29111	135	0	2023-04-14 05:40:50
NWA 2995	NWA2295_clast_quartz1_line_003	Si monomict clast	Not analysed by RAMAN	61	1402	2	0.119526	1195.26	1.61489	1.92	46.6498	53.2307	100	0.199376	99.8006	4e-06	100		13677	-29081	135	30.8058	2023-04-14 06:06:04
NWA 2995	NWA2295_clast_quartz1_line_003	Si monomict clast	Not analysed by RAMAN	61	1403	3	0.082348	823.48	1.43774	1.86	46.6788	53.2389	100	0.137362	99.8626	0	100		13652	-29103	135	64.1075	2023-04-14 06:31:19
NWA 2995	NWA2295_clast_quartz1_spot4	Si monomict clast	Not analysed by RAMAN	62	1404	1	0.117465	1174.65	1.59892	1.91	46.6514	53.2311	100	0.195939	99.8041	0	100		13738	-29144	135	0	2023-04-14 10:32:11
NWA 2995	NWA2295_clast10_spot_5	Other assemblage	Not analysed by RAMAN	63	1405	1	0.13272	1327.2	1.6532	1.91	46.6395	53.2278	100	0.221385	99.7786	4e-06	100		14522	-23971	113	0	2023-04-14 11:05:23
NWA 2995	NWA2295_clast10_spot_6	Other assemblage	Not analysed by RAMAN	64	1406	1	0.12932	1293.2	1.64173	1.91	46.6422	53.2285	100	0.215713	99.7843	0	100		14492	-24043	102	0	2023-04-14 11:35:56
NWA 2995	NWA2295_clast10_spot_7	Other assemblage	Not analysed by RAMAN	65	1407	1	0.128085	1280.85	1.63868	1.92	46.6431	53.2288	100	0.213653	99.7864	4e-06	100		14438	-24159	107	0	2023-04-14 12:04:15
NWA 2995	NWA2295_clast_4_granite_spot8	Granophyre (Ti-phase)	Quartz with feldspar mix	66	1408	1	0.024289	242.89	1.21081	1.89	46.7241	53.2517	100	0.040515	99.9595	0	100		13362	-23873	107	0	2023-04-14 12:36:30
NWA 2995	NWA2295_clast_4_granite_spot9	Granophyre (Ti-phase)	Quartz with feldspar mix	67	1409	1	0.027127	271.27	1.22889	1.9	46.7219	53.251	100	0.045249	99.9547	4e-06	100		13532	-24136	107	0	2023-04-14 13:01:44
NWA 2995	NWA_2295_clast5_granite_Spot10	Granophyre (no Ti-phase)	Quartz	68	1410	1	0.046066	460.66	1.3041	1.88	46.7071	53.2469	100	0.076841	99.9232	4e-06	100		14543	-23303	97	0	2023-04-14 14:00:29
NWA 2995	NWA_2295_clast5_granite_Spot11	Granophyre (no Ti-phase)	Quartz	69	1411	1	0.06941	694.1	1.41997	1.92	46.6889	53.2417	100	0.11578	99.8842	0	100		14417	-23324	97	0	2023-04-14 14:30:41
NWA 2995	NWA_2295_clast8_granite_Spot12	Granophyre (Ti-phase)	Not analysed by RAMAN	70	1412	1	0.035091	350.91	1.25882	1.88	46.7156	53.2493	100	0.058534	99.9415	4e-06	100		11992	-26813	116	0	2023-04-14 14:58:45
NWA 2995	NWA_2295_clast8_granite_Spot13	Granophyre (Ti-phase)	Not analysed by RAMAN	71	1413	1	0.041298	412.98	1.29381	1.9	46.7108	53.2479	100	0.068888	99.9311	8e-06	100		11988	-26766	116	0	2023-04-14 15:25:39
NWA 2995	NWA_2295_clast3_granite_Spot14	Granophyre (no Ti-phase)	Si-glass	72	1414	1	0.112812	1128.12	1.58601	1.92	46.655	53.2322	100	0.188176	99.8118	1.1e-05	100		12293	-28591	122	0	2023-04-14 15:54:10
NWA 2995	NWA_2295_clast3_granite_Spot15	Granophyre (no Ti-phase)	Si-glass	73	1415	1	0.102831	1028.31	1.54915	1.92	46.6628	53.2343	100	0.171528	99.8285	0	100		12276	-28515	122	0	2023-04-14 16:20:57
NWA 2995	NWA_2295_clast3_granite_Spot16	Granophyre (no Ti-phase)	Si-glass	74	1416	1	0.106572	1065.72	1.56181	1.92	46.6599	53.2335	100	0.177768	99.8222	4e-06	100		12174	-28617	122	0	2023-04-14 16:50:40
NWA 2995	NWA_2295_clast3_granite_Spot17	Granophyre (no Ti-phase)	Si-glass	75	1417	1	0.104051	1040.51	1.55262	1.92	46.6619	53.2341	100	0.173563	99.8264	0	100		12105	-28620	122	0	2023-04-14 17:18:16
NWA 2995	NWA_2295_clast3_granite_Spot18	Granophyre (no Ti-phase)	Si-glass	76	1418	1	0.112295	1122.95	1.57999	1.91	46.6555	53.2323	100	0.187314	99.8127	0	100		12039	-28442	122	0	2023-04-14 17:44:55
NWA 2995	NWA_2295_clast3_granite_Spot19	Granophyre (no Ti-phase)	Si-glass	77	1419	1	0.120442	1204.42	1.61418	1.92	46.6491	53.2305	100	0.200904	99.7991	0	100		12098	-28381	122	0	2023-04-14 18:20:45
NWA 2995	NWA_2295_clast3_granite_Spot20	Granophyre (no Ti-phase)	Si-glass	78	1420	1	0.099044	990.44	1.53514	1.92	46.6658	53.2352	100	0.165211	99.8348	1.1e-05	100		12404	-28740	122	0	2023-04-14 19:04:59
NWA 2995	NWA_2295_omgP7_Spot21	QMG	Not analysed by RAMAN	79	1421	1	0.162825	1628.25	1.75358	1.91	46.6161	53.2211	100	0.271601	99.7284	0	100		11499	-23521	89	0	2023-04-14 19:30:16
NWA 2995	NWA_2295_omgP7_Spot21	QMG	Not analysed by RAMAN	79	1422	2	0.153132	1531.32	1.72273	1.91	46.6236	53.2233	100	0.255432	99.7446	4e-06	100		11501	-23528	89	7.28011	2023-04-14 19:55:28
NWA 2995	NWA_2295_omgP7_Spot21	QMG	Not analysed by RAMAN	79	1423	3	0.155023	1550.23	1.72691	1.91	46.6221	53.2229	100	0.258587	99.7414	0	100		11504	-23535	89	14.8959	2023-04-14 20:20:43
NWA 2995	NWA_2295_omgP7_Spot21	QMG	Not analysed by RAMAN	79	1424	4	0.1563	1563	1.73355	1.91	46.6211	53.2226	100	0.260717	99.7393	8e-06	100		11506	-23543	89	23.1421	2023-04-14 20:45:57
NWA 2995	NWA_2295_omgP7_Spot21	QMG	Not analysed by RAMAN	79	1425	5	0.15477	1547.7	1.72873	1.91	46.6223	53.2229	100	0.258165	99.7418	4e-06	100		11509	-23550	89	30.7579	2023-04-14 21:11:08
NWA 2995	NWA_2295_omgP7_Spot21	QMG	Not analysed by RAMAN	79	1426	6	0.15537	1553.7	1.73093	1.91	46.6219	53.2228	100	0.259167	99.7408	4e-06	100		11511	-23557	89	38.038	2023-04-14 21:36:23
NWA 2995	NWA2295_clast_quartz1_spot22	Si monomict clast	Not analysed by RAMAN	80	1427	1	0.132002	1320.02	1.65129	1.91	46.6401	53.2279	100	0.220187	99.7798	8e-06	100		13475	-29238	135	0	2023-04-14 22:01:36
NWA 2995	NWA2295_clast_quartz1_spot22	Si monomict clast	Not analysed by RAMAN	80	1428	2	0.129308	1293.08	1.64369	1.92	46.6422	53.2285	100	0.215693	99.7843	4e-06	100		13481	-29247	135	10.8167	2023-04-14 22:26:49
NWA 2995	NWA2295_clast_quartz1_spot22	Si monomict clast	Not analysed by RAMAN	80	1429	3	0.127111	1271.11	1.63012	1.9	46.6439	53.229	100	0.212029	99.788	0	100		13487	-29257	135	22.4786	2023-04-14 22:52:02
NWA 2995	NWA2295_clast_quartz1_spot22	Si monomict clast	Not analysed by RAMAN	80	1430	4	0.123911	1239.11	1.6233	1.91	46.6464	53.2297	100	0.20669	99.7933	0	100		13492	-29266	135	32.7742	2023-04-14 23:17:17
NWA 2995	NWA2295_clast_quartz1_spot22	Si monomict clast	Not analysed by RAMAN	80	1431	5	0.121849	1218.49	1.61698	1.92	46.648	53.2302	100	0.203251	99.7968	4e-06	100		13498	-29276	135	44.4361	2023-04-14 23:42:27
NWA 2995	NWA2295_clast_quartz1_spot22	Si monomict clast	Not analysed by RAMAN	80	1432	6	0.119064	1190.64	1.60671	1.91	46.6502	53.2308	100	0.198606	99.8014	4e-06	100		13504	-29285	135	55.2528	2023-04-15 00:07:41

## Sheet: Supp Table 8 Geotherm
Supplementary Data Table 8. Comparison of calculated equilibration closure temperatures for evolved pyroxene (i.e., clinopyroxene end-member of a cpx-opx exsolved pair) in clasts in NWA 2995, obtained with the Brey and Kohler 1990 geothermometer.
	Clast 2	Phosphate assemblage 8	Phosphate assemblage 7	Zircon 21 assemblage
SiO2	49.2	49.19	48.22	47.29
TiO2	0.99	0.66	0.89	0.58
Al2O3	1.84	1.06	1.68	2.91
Cr2O3	0.03	0.16	0.17	0.3
FeO	19.13	24.65	23.97	29.8
MnO	0.21	0.34	0.35	0.47
MgO	8.86	7.69	7.71	9.9
CaO	18.2	15.55	15.61	8.67
Na2O	0.17	0.05	0.07	0.07
Total	98.62	99.35	98.66	99.99
End-members
Wo	37.8	32.6	32.9	14.6
Fs	34.1	43.3	42.7	52.6
En	28.1	24.1	24.5	32.8
Geothermometry °C
10 bar	748	781	772	811
1000 bar	752	786	777	815
Ref: 1. Brey G. and Köhler T. 1990), Geothermobarometry in four-phase lherzolites II. New thermobarometers, and practical assessment of existing thermobarometers. Journal of Petrology 31, 1353-1378.

## Sheet: Supp Table 9 Raman Si-phases
Supplementary Table 9. RAMAN data from Si-phases in NWA 2995. Note that we report all data analysed in the data collection session, of which selected only examples are shown in Supplementary Figure 8. See methods section for more details.
Date Collected	2023-02-28		2023-02-28	2023-02-28	2023-02-28	2023-02-28		2023-02-28		2023-02-28	2023-02-28	2023-02-28	2023-02-28		2023-02-28	2023-02-28			2023-09-19	2023-09-19	2023-09-19	2023-09-19	2023-09-19		2023-09-19	2023-09-19		2023-09-19		2023-09-19	2023-09-19		2023-09-19		2023-09-19	2023-09-19	2023-09-19	2023-09-19		2023-09-19	2023-09-19
Clast number / phase	Vien in clast		Granophyre	Granophyre	Granophyre	Granophyre		Monomict grain		Granophyre	Granophyre	Granophyre	Granophyre		Monomict grain	Monomict grain			Granophyre	Granophyre	Granophyre	Granophyre	Granophyre		Granophyre	Granophyre		Granophyre		Monomict grain	Monomict grain		Granophyre		Monomict grain	Monomict grain	Monomict grain	Monomict grain		Monomict grain	Monomict grain
Clast number / phase	Clast 10		Quartz 4	Quartz 4	Quartz 4	Quartz 4		Near clast 5		Quartz Clast 5	Quartz Clast 5	Quartz Clast 5	Quartz Clast 5		Quartz Clast 11	Quartz Clast 11			Clast 3 granite	Clast 3 granite	Clast 3 granite	Clast 3 granite	Clast 3 granite		Clast 4 granite	Clast 4 granite		Clast 5 granite		Quartz Clast 11	Quartz Clast 11		Clast 3 granite		Quartz 2	Quartz 2	Quartz 2	Quartz 2		Quartz 5	Quartz 5
Analysis #	nwa_2995_clast10_spot_12		nwa_2995_gran_4_spot_1	nwa_2995_gran_4_spot_2	nwa_2995_gran_4_spot_3	nwa_2995_gran_4_spot_4		nwa_2995_quartz_clast5_near_spot_11		nwa_2995_quartz_clast5_spot_7	nwa_2995_quartz_clast5_spot_8	nwa_2995_quartz_clast5_spot_9	nwa_2995_quartz_clast5_spot_10		nwa_2995_quartz_clast11_spot_5	nwa_2995_quartz_clast11_spot_6			Clast_3_granite_spot_1_raw	Clast_3_granite_spot_2_raw	Clast_3_granite_spot_3_raw	Clast_3_granite_spot_4_raw	Clast_4_granite_spot_1_raw		Clast_4_granite_spot_2_raw	Clast_4_granite_spot_3_raw		Clast_5_granite_spot_1_raw		Clast_11_spot_1_raw.txt_bgr	Clast_11_spot_2_raw.txt_bgr		Granite_clast_3_right_spot_1_raw.txt_bgr		Quartz_2_nrgranite3_spot_1.txt_bgr	Quartz_2_nrgranite3_spot_2.txt_bgr	Quartz_2_nrgranite3-SE_spot_1_raw.txt_bgr	Quartz_2_nrgranite3-SE_spot_2_raw.txt_bgr		Quartz_5_spot_1_raw.txt_bgr	Quartz_5_spot_2_raw.txt_bgr
Raman shift [1/cm]	Intensity		Intensity	Intensity	Intensity	Intensity		Intensity		Intensity	Intensity	Intensity	Intensity		Intensity	Intensity		Raman shift [1/cm]	Intensity	Intensity	Intensity	Intensity	Intensity		Intensity	Intensity		Intensity		Intensity	Intensity		Intensity		Intensity	Intensity	Intensity	Intensity		Intensity	Intensity
101.667	-0.519181		-38.6117	-37.5797	-29.7767	-35.4508		-28.85		-24.9686	18.6387	5.56244	-0.916216		-21.4624	-31.0227		102.245	-0.115235	-1.22861	-3.03812	-0.627887	-6.19234		-6.99043	-0.835072		-15.6914		-14.7293	-14.3956		-0.669853		-18.8293	-23.9708	10.158	-0.560155		8.48511	0.00617236
104.802	-0.566026		-14.0089	-6.30762	61.6949	14.7981		-6.76399		15.8352	47.7051	44.2889	89.8389		9.14389	-4.33846		105.38	14.8074	37.113	160.332	23.1837	67.2523		28.3469	33.3274		5.30861		-0.34657	1.5157		0.761426		-8.67604	-9.53513	15.2086	24.4315		5.47454	0.78038
107.937	19.9679		51.029	43.5434	114.412	57.3407		14.9102		30.0646	72.4666	82.2956	160.158		41.756	19.0646		108.513	32.1494	62.0367	298.706	21.8594	88.295		61.4002	58.05		23.4571		18.0442	5.57757		10.0493		-0.368538	-4.65938	15.3997	34.0061		10.1748	1.97903
111.07	45.7826		69.8119	72.6734	250.775	77.7171		24.4425		76.4296	71.0674	95.4325	227.33		72.3738	80.5966		111.648	28.7706	68.5527	399.982	38.1192	144.376		77.3194	89.7825		21.0372		29.7291	27.5069		14.1929		25.2362	17.6595	14.4513	22.0137		8.729	0.175115
114.202	38.7482		123.45	92.3822	329.684	100.957		43.4131		117.93	96.5104	92.2696	264.356		142.857	156.568		114.78	37.5412	83.2109	536.461	30.0832	181.044		79.8146	71.2151		45.3378		57.565	59.5889		16.192		40.2802	35.7005	-0.356558	33.7443		-0.0049701	4.36764
117.332	51.1344		144.403	143.65	465.338	78.4712		98.3818		194.427	119.925	90.6769	251.225		217.917	286.247		117.911	19.3111	92.4614	723.443	53.3414	198.891		80.0257	58.5178		91.6419		118.552	97.8233		13.4758		98.6203	89.6027	2.84608	35.6079		10.5429	4.27061
120.462	73.3815		239.511	214.207	636.538	97.5488		208.519		340.638	141.18	96.9244	197.088		369.122	460.206		121.041	31.3703	119.864	860.028	73.8937	264.766		121.823	76.8204		163.808		210.975	204.352		17.4722		172.973	196.246	23.7492	38.9144		3.94468	9.45602
123.591	125.339		472.054	424.192	920.183	175.48		340.794		601.706	132.997	37.4421	218.234		612.193	701.744		124.169	37.9988	128.279	981.716	69.3002	465.809		193.336	85.1131		356.124		352.552	336.892		18.3242		321.766	416.03	24.8029	46.214		15.6303	9.49386
126.719	144.018		788.763	795.037	1266.27	300.696		525.077		874.329	140.785	35.68	213.374		815.13	952.85		127.297	28.7666	144.426	1090.11	83.1509	728.029		301.565	98.5558		588.014		439.707	426.153		12.4609		509.001	685.976	24.147	51.6666		7.45479	5.10115
129.846	179.267		1010.63	1075.16	1553.61	418.615		656.239		1022.96	151.414	9.46814	166.508		882.642	1064.24		130.423	39.2438	115.295	1118.3	99.7057	672.128		291.09	93.9985		471.9		375.011	366.283		19.7382		498.667	615.073	20.9117	69.4021		13.4181	2.98987
132.971	191.948		1012.93	1137.86	1516.29	417.527		635.538		844.143	136.314	5.10645	149.055		808.02	953.06		133.547	40.5802	151.037	1163.7	108.995	469.535		170.48	75.8713		233.088		235.752	226.565		24.4441		302.495	343.32	32.3969	78.4307		8.09436	4.87504
136.096	237.489		742.688	812.414	1330.32	278.294		461.846		510.623	121.765	10.165	121.466		589.114	699.013		136.671	48.3459	176.21	1242	128.708	364.41		88.4471	56.734		115.42		117.355	124.714		16.8616		148.763	166.009	38.1726	78.3122		25.9094	8.89964
139.22	300.881		400.886	412.394	1090.8	156.624		262.172		305.378	110.625	33.2137	169.58		375.214	438.685		139.795	65.401	181.686	1290.8	137.995	339.023		56.2698	43.7469		87.0414		78.3985	82.0147		27.9928		93.3232	108.569	62.5088	86.2068		18.5784	11.6347
142.342	356.133		244.95	205.654	1029.82	109.798		166.357		221.41	89.7522	39.8226	189.968		235.74	282.506		142.917	56.0254	172.464	1429	159.996	330.804		62.6784	40.7597		79.5247		63.5929	78.6103		24.5516		74.1843	87.5705	56.9955	88.3843		25.5302	17.9372
145.462	424.956		197.609	145.352	980.881	103.686		135.119		197.587	66.7173	55.5617	220.359		181.851	210.176		146.038	69.069	190.825	1460.11	163.442	344.193		47.373	66.3426		70.2976		54.7944	64.7874		39.537		63.3365	83.4328	63.4828	81.5648		28.1929	13.2371
148.582	464.641		180.843	123.039	902.593	133.567		107.9		151.609	42.8067	81.291	287.304		146.118	150.694		149.159	69.122	183.907	1480.92	174.022	402.03		42.9335	68.6454		62.362		45.7189	58.2589		37.663		57.6501	62.0263	59.5405	88.1783		38.5664	17.5325
151.702	503.606		188.101	158.735	845.849	174.013		110.388		134.638	18.8774	125.011	379.103		123.671	142.512		152.276	83.5943	192.582	1512.14	164.476	379.615		68.79	91.0884		52.5729		47.6515	51.0271		44.2177		40.1158	65.2008	65.4587	89.7949		37.6518	19.2543
154.82	547.721		224.235	176.14	814.652	240.882		111.895		134.081	18.3572	178.87	488.475		114.51	127.459		155.394	72.6459	211.119	1528.46	152.214	405.218		95.9324	126.961		58.0743		42.0202	54.2327		40.913		48.0208	46.5265	64.0875	90.9844		34.0191	22.2565
157.935	560.268		229.084	218.533	826.2	307.895		101.841		138.661	9.53325	253.72	660.69		130.934	130.264		158.511	75.8368	195.958	1542.78	157.236	465.149		118.941	161.824		59.4373		51.5409	59.7328		47.7499		52.218	43.4434	68.7168	81.3269		30.5272	21.9712
161.051	594.665		271.388	244.366	873.393	360.461		108.784		151.676	-1.88147	293.55	720.189		145.644	152.648		161.625	75.597	209.229	1532	156.982	458.668		119.235	176.407		57.8047		39.6396	58.2435		47.5854		46.8664	63.5013	41.9165	102.382		21.8882	26.8243
164.167	624.493		291.707	238.478	952.433	399.312		102.026		170.827	13.828	296.661	757.532		165.79	165.882		164.74	80.2065	197.523	1527.22	166.163	482.505		105.255	165.28		67.6057		63.1765	70.9057		40.1346		68.3761	66.0104	61.8368	98.2908		33.5321	31.2449
167.279	615.612		277.042	226.738	1032.32	402.586		134.275		188.393	9.09074	247.621	650.449		185.222	185.834		167.854	91.5354	188.109	1628.55	158.348	414.94		91.2814	135.013		78.4113		65.7203	74.8634		43.3964		80.037	92.2407	71.1776	90.6423		36.7448	34.2339
170.392	667.722		267.381	207.418	1138.75	364.564		148.253		204.965	6.33368	190.002	531.778		228.529	216.495		170.965	92.7235	220.137	1652.09	186.106	450.263		95.7435	118.876		98.0783		82.4153	95.6886		54.6558		78.1392	85.052	78.9589	102.417		40.3824	42.7903
173.502	680.412		284.175	186.106	1274.62	343.966		183.38		250.523	16.1298	182.373	440.252		248.973	257.435		174.077	103.631	234.887	1781.42	187.009	481.474		101.782	140.04		83.4639		94.8322	98.2364		64.6288		102.683	126.875	90.1608	113.914		35.1599	43.2012
176.613	680.243		275.125	197.354	1329.45	305.221		223.084		285.086	23.3362	137.584	366.429		305.002	308.234		177.186	98.5277	213.8	1728.26	173.497	495.704		106.536	101.333		116.425		110.829	123.223		71.3155		110.807	154.138	87.3631	111.125		46.5052	41.3215
179.721	683.935		310.509	211.32	1506.51	304.76		263.656		337.215	32.8088	126.785	309.029		340.886	364.611		180.295	104.564	230.434	1744.7	160.838	476.251		108.865	97.7758		136.106		140.691	137.647		78.5708		143.373	191.273	102.856	121.768		48.7054	48.1533
182.83	678.058		345.488	246.575	1567.73	311.143		325.657		401.19	41.8346	89.1269	264.194		410.217	428.128		183.402	110.179	258.651	1785.94	173.183	528.546		104.211	81.649		157.934		168.848	174.367		70.6827		180.95	209.419	99.7793	125.845		47.4735	50.5535
185.936	666.182		404.053	290.829	1703.19	358.09		389.106		460.74	55.5556	63.0286	215.921		463.683	477.494		186.508	123.794	259.46	1815.69	204.963	524.439		121.843	95.8022		196.624		203.726	208.383		82.9362		228.108	278.146	104.413	146.494		59.6664	56.2351
189.043	677.296		484.493	356.792	1823.89	390.321		478.843		529.136	44.4009	85.2006	171.362		535.305	554.858		189.615	123.118	251.701	1866.64	172.607	518.931		137.481	82.1055		267.032		233.472	251.121		84.4734		274.288	337.734	110.767	137.286		53.8572	55.0562
192.146	678.711		589.657	454.034	1952.44	493.825		564.729		604.667	35.0844	75.2327	158.937		612.503	626.091		192.718	129.731	223.815	1842.69	188.825	593.59		154.125	91.9687		300.158		272.076	269.155		84.2952		320.469	413.483	109.972	138.652		64.0448	65.4447
195.249	681.117		694.127	597.565	2167.84	595.333		650.192		671.635	41.6061	84.6751	134.936		681.847	687.743		195.823	128.194	260.231	1870.74	200.897	651.277		192.634	104.552		352.435		302.979	293.484		85.4016		387.801	505.954	124.468	141.17		62.2283	70.1157
198.353	698.384		830.612	739.245	2187.38	714.825		734.814		701.017	32.538	72.2476	124.208		726.057	744.105		198.924	117.516	271.369	1846	217.413	633.563		200	104.855		387.86		323.459	328.68		98.6497		424.004	556.155	136.394	167.402		77.8377	77.4981
201.454	690.941		938.822	880.913	2141.87	794.46		795.294		715.546	23.3081	87.3804	106.763		767.702	755.325		202.025	137.557	255.519	1849.86	226.064	647.736		208.231	112.579		404.569		338.668	336.885		110.467		453.218	587.368	147.6	166.786		77.3019	77.4479
204.553	700.49		1038.48	974.161	2209.2	863.37		817.652		716.06	25.3444	74.3633	72.602		782.643	783.404		205.124	151.737	241.251	1759.23	206.018	695.078		193.329	94.0221		400.573		333.024	342.96		116.999		469.874	604.872	153.527	168.453		89.1901	80.8222
207.652	711.189		1058.86	1034.26	2141.78	871.423		828.008		649.859	28.077	93.6265	72.4346		784.009	790.761		208.225	155.917	271.136	1844.29	204.107	654.027		182.002	76.0355		385.581		332.099	331.035		127.099		453.691	587.817	194.304	192.264		90.648	89.7649
210.75	712.599		1041.97	988.503	2088.5	829.89		802.942		607.805	10.9338	69.0199	77.9708		761.672	754.838		211.322	157.376	276.752	1834.06	207.21	612.854		181.971	65.1989		343.874		305.471	317.988		129.055		422.939	520.203	196.512	209.507		92.5309	90.5611
213.848	679.589		962.382	915.597	2113.57	755.93		758.455		549.306	17.4858	113.403	82.0705		725.19	715.914		214.419	167.125	291.091	1956.84	210.597	598.57		169.367	63.3524		303.033		276.132	266.088		139.868		376.199	471.17	186.731	205.044		101.982	98.3537
216.944	643.141		833.098	814.261	2079.19	653.955		672.556		492.812	6.59001	117.777	57.4438		653.434	647.698		217.514	159.873	306.453	2019.61	203.848	580.024		127.768	71.5059		263.339		245.951	240.769		142.679		327.609	380.438	214.08	210.433		105.572	108
220.038	612.133		707.258	639.073	1918.75	537.413		587.805		428.734	23.2475	113.281	79.6807		600.974	594.202		220.608	162.05	293.246	2126.39	219.813	550.935		122.615	73.5194		228.221		211.488	218.318		153.917		289.751	328.428	197.009	215.685		115.589	106.499
223.132	593.116		597.153	537.024	1879.96	442.575		485.772		373.662	26.4571	104.635	105.331		540.09	519.274		223.701	160.226	316.622	2162.57	226.643	562.595		92.1683	56.5329		174.68		183.033	174.876		157.44		241.044	281.288	191.789	203.951		124.601	102.71
226.224	548.53		465.914	413.544	1809.01	334.011		421.607		329.866	25.791	130.7	119.555		468.921	466.775		226.794	157.822	316.869	2309.76	230.337	562.272		93.1673	82.1165		157.57		154.445	142.157		153.817		192.358	222.02	193.43	214.209		123.754	123.774
229.315	560.234		382.97	323.213	1765.31	266.59		355.171		276.065	31.9641	148.604	101.193		408.188	413.125		229.885	155.147	315.56	2259.54	227.175	527.128		59.4523	64.8501		134.895		119.152	130.876		153.338		151.104	173.183	216.651	214.9		136.618	115.977
232.406	544.8		333.19	277.011	1723.76	213.733		297.443		240.399	29.4034	153.069	153.684		344.741	350.484		232.975	164.311	362.122	2435.04	235.727	539.731		79.7432	61.2937		107.224		106.437	114.32		155.998		126.281	152.507	223.152	218.305		142.764	122.321
235.495	516.506		264.566	234.108	1630.45	157.58		243.303		199.73	50.681	135.534	155.448		284.59	297.262		236.064	158.345	359.826	2438.13	246.003	538.923		51.0401	78.5873		98.4142		83.8726	100.63		163.516		103.629	119.552	198.364	224.292		150.765	122.802
238.583	531.493		239.957	187.904	1599.18	142.851		200.171		172.916	48.9397	156.979	167.787		237.454	233.469		239.152	174.518	342.983	2512.32	244.283	550.433		58.2029	71.171		76.0378		89.3168	66.0925		164.602		93.828	107.748	205.717	217.702		143.048	131.137
241.671	538.631		175.792	147.279	1574.46	108.116		187.907		153.957	55.8937	147.845	175.688		202.315	211.814		242.239	174.97	356.152	2509.92	260.847	555.261		59.6616	71.6147		64.381		65.768	74.5647		164.26		73.9085	94.8153	224.79	211.975		159.614	128.898
244.757	503.909		146.073	119.222	1464.39	93.9438		152.222		145.425	73.6869	158.84	181.294		159.611	153.309		245.325	158.432	358.753	2483.73	229.426	521.106		52.5463	55.1984		63.4417		55.5132	56.0463		171.772		67.5702	85.3238	222.153	212.832		136.89	124.37
247.84	483.898		123.229	111.455	1421.96	76.9159		129.824		134.597	67.4613	139.696	173.753		149.482	148.512		248.408	178.603	328.946	2360.53	245.569	495.99		42.4369	69.5022		59.6509		51.1246	54.3945		173.284		53.6631	55.7034	216.937	228.391		150.735	126.123
250.924	483.468		122.68	112.396	1449.58	88.4517		128.445		122.046	67.5019	158.242	213.355		132.36	133.005		251.492	168.763	353.432	2425.54	237.436	495.042		37.1935	76.796		51.5776		53.8859	50.6092		172.937		42.3473	64.8041	247.592	220.963		155.148	135.158
254.007	464.749		126.286	114.407	1409.94	99.9013		129.064		129.07	75.3098	168.288	215.221		138.743	125.276		254.575	176.292	341.22	2372.05	231.387	492.692		58.526	86.5298		67.8669		57.4414	53.9764		170.874		55.6127	71.776	242.377	229.319		158.987	137.334
257.089	446.031		122.058	115.556	1369.05	108.355		129.552		131.23	77.8129	176.465	209.951		139.282	117.556		257.657	176.821	321.16	2318.76	224.612	476.789		73.5845	93.1136		79.7317		58.5768	54.0671		163.524		56.1694	74.189	237.163	232.107		160.68	136.933
260.168	407.313		165.844	142.784	1245.91	116.292		160.767		154.675	64.9401	156.271	198.384		141.027	155.325		260.736	150.839	321.692	2142.68	224.352	469.355		77.7889	56.8375		117.816		67.3624	78.3104		154.745		88.3172	120.033	221.669	220.828		145.37	126.386
263.249	428.167		224.785	225.862	1275.21	177.523		188.991		229.676	66.9067	179.498	248.38		181.508	175.813		263.816	156.007	307.226	2243.1	211.665	576.379		94.4292	92.5713		164.476		86.013	95.4211		149.821		119.756	157.758	202.605	201.982		149.056	123.98
266.328	442.451		273.741	287.518	1202.36	232.737		208.783		242.683	67.5674	172.425	244.371		189.414	189.15		266.895	165.453	298.063	2198.32	209.693	551.421		108.215	78.4453		128.426		61.9576	73.8264		145.038		91.3467	111.625	179.822	199.57		138.74	122.426
269.404	502.735		282.423	302.023	1266.55	273.946		199.733		212.255	70.2103	189.202	266.934		169.617	170.206		269.97	161.339	314.761	2212.25	192.875	510.211		80.4277	102.599		78.8092		31.7683	43.5262		146.683		56.5282	57.0824	175.19	193.3		131.134	121.869
272.48	510.451		228.129	237.527	1197.89	230.148		142.691		140.533	65.6905	193.399	289.052		122.105	101.54		273.047	156.925	309.912	2236.07	221.341	487.599		86.6559	91.6132		36.0536		23.3001	16.6655		139.755		31.7211	27.551	164.838	179.323		142.526	121.737
275.554	533.167		181.271	159.599	1183.77	224.064		87.0874		71.5269	70.5819	215.017	375.023		71.7382	61.454		276.121	187.089	355.216	2216.41	213.951	465.445		67.61	118.767		26.7315		3.26893	23.5273		142.683		31.6351	21.7408	165.627	194.479		132.628	119.458
278.629	574.025		162.288	116.391	1202.1	240.394		40.062		54.2261	73.5965	253.625	410.987		26.2477	24.6464		279.196	197.393	343.811	2316.34	208.575	496.039		72.99	152.781		13.414		8.24581	21.6847		137.18		3.84035	11.8017	171.706	201.368		136.156	133.462
281.701	577.743		161.029	130.182	1215.27	277.147		26.6148		46.3509	83.0213	272.793	462.525		43.893	24.1278		282.267	186.846	360.709	2321.98	245.194	516.081		88.236	156.085		16.387		8.23174	-0.14747		141.248		1.34685	-1.12622	196.786	202.961		140.824	132.461
284.774	625.311		180.076	141.252	1194.6	303.044		29.8958		38.6114	86.4264	301.661	524.907		27.694	16.458		285.34	201.579	373.039	2463.62	232.247	529.441		94.9079	156.379		29.5076		17.0817	23.0289		156.315		13.2946	5.52696	191.446	214.286		151.203	143.03
287.844	738.891		176.288	145.18	1232.76	340.355		14.175		44.2975	102.957	346.53	582.132		35.6408	22.0771		288.41	227.591	404.961	2618.36	270.453	565.259		100.886	172.543		26.7746		9.36877	16.0728		157.951		14.4035	2.04127	227.237	237.174		154.722	156.308
290.915	785.751		164.215	135.818	1230.47	303.52		12.9024		41.8393	107.61	334.378	536.071		40.0234	4.55516		291.48	238.752	407.895	2562.11	271.374	568.525		89.8596	151.838		22.6182		9.52087	17.8392		169.443		9.08374	4.86671	236.608	249.785		177.951	158.869
293.983	805.902		155.307	112.314	1339.13	261.539		25.9179		41.6666	131.389	334.937	468.433		30.1318	13.1721		294.548	255.203	408.842	2589.85	296.59	567.539		75.5593	120.572		15.8943		7.96702	0.616167		178.791		18.3552	-6.30671	256.109	275.389		173.892	165.283
297.049	771.624		121.274	92.6694	1323.84	209.271		6.08169		26.1996	164.576	321.626	445.789		23.9559	5.78791		297.615	243.502	405.23	2554.71	278.939	536.302		54.825	110.436		15.319		6.42023	5.97362		175.566		17.1978	0.96099	274.912	273.717		176.687	167.837
300.117	735.767		94.8261	77.4536	1269.78	150.417		24.8336		12.0083	192.602	281.885	358.859		13.2058	-2.59737		300.68	262.092	362.771	2495.06	264.022	505.652		41.9666	98.3101		16.3181		-2.5465	6.48359		178.483		-1.50829	-3.90018	240.854	266.197		166.622	157.53
303.182	681.78		57.1033	46.3768	1260.18	103.837		4.87377		7.39257	240.181	237.835	299.342		-6.09852	-12.8438		303.747	252.96	368.464	2418.12	255.67	493.75		42.3942	85.4643		5.75183		0.352817	0.717082		166.398		-1.21317	2.09979	231.938	273.53		158.553	145.219
306.246	613.784		38.6856	35.0089	1274.92	73.9804		5.6321		16.6225	282.317	236.354	278.968		3.02292	-5.09124		306.81	238.258	398.46	2444.08	255.472	483.736		32.9777	95.9086		-0.524951		19.4022	9.38909		168.884		10.8132	-4.16912	256.441	285.726		155.625	153.19
309.308	584.509		17.9929	9.21992	1195.91	31.1078		4.97862		11.138	306.567	193.434	237.008		14.4401	2.10017		309.873	248.415	351.607	2460.54	240.418	491.75		39.8472	86.6429		9.20279		7.45963	2.64161		162.368		-1.85922	-3.27689	228.246	251.775		157.264	146.729
312.37	559.805		4.89533	7.99986	1116.34	16.9389		6.46333		3.92919	336.088	165.504	200.332		-0.846885	0.850478		312.934	226.141	335.907	2270.21	218.368	373.213		7.29255	73.3672		1.79207		0.0971136	-0.0953428		149.422		-10.2404	-4.09354	212.76	246.977		156.758	148.408
315.431	538.532		6.0928	18.0587	1138.92	-3.51621		13.2562		-2.424	354.88	185.424	190.509		6.86187	-12.9703		315.995	216.727	370.089	2402.38	229.892	427.573		33.4539	66.8116		3.24286		2.17066	-4.10978		149.475		7.81965	-2.04905	206.986	219.472		162.534	158.226
318.492	493.689		13.8753	-15.5935	1037.24	14.0224		0.617317		-6.06156	354.503	166.335	171.96		-2.2736	-19.6522		319.054	209.302	324.123	2247.45	208.56	435.231		14.4912	75.3959		7.69919		-1.60474	-3.9707		152.383		-9.96907	-5.13344	210.502	221.391		167.735	145.184
321.551	490.837		1.53295	-6.39677	1018.11	-16.4451		-11.4334		0.146509	335.118	147.085	149.264		7.02669	-6.32521		322.115	170.746	331.04	2205.32	215.383	395.928		23.8044	82.8403		1.01604		-10.0871	3.46289		157.433		-3.73655	-13.0567	214.298	213.312		173.219	156.995
324.609	446.426		-21.2244	-9.05114	988.622	-11.4889		-6.47594		-7.35979	298.134	147.546	147.282		-8.81724	-19.8593		325.172	200.18	320.678	2167.6	215.64	381.222		16.9935	63.8548		-0.947584		-11.9884	-4.80799		160.624		-14.3628	-16.2588	222.245	222.666		173.272	158.945
327.665	450.586		-15.2566	-1.56658	934.182	-18.679		8.90972		-9.30045	298.851	145.427	157.994		11.0646	-5.83452		328.229	199.333	340.469	2178.78	228.461	376.545		29.4686	54.4392		-5.76468		12.5454	8.07264		168.243		-11.2578	-16.7398	219.332	210.743		192.607	173.034
330.721	481.306		-15.9838	-17.3631	943.688	-29.1653		-14.5464		-5.10547	280.969	163.578	146.999		7.24222	-5.51083		331.282	202.055	332.562	2170.57	219.156	412.325		29.5197	58.1637		-2.86225		0.517209	10.8208		166.431		-16.2816	-1.91967	220.71	231.393		195.939	175.12
333.776	493.758		-2.12592	-10.3107	1001.24	2.91221		-13.5644		0.805132	283.789	172.72	144.847		-4.1544	8.95176		334.336	218.066	343.097	2176.65	233.705	382.993		14.7266	51.1782		-0.384295		2.78209	3.43546		172.619		-4.86417	-11.6584	249.368	246.466		192.411	174.488
336.827	503.918		-3.72581	-10.024	1076.71	-2.67322		17.8635		-11.1919	262.877	195.281	152.841		14.8356	19.2666		337.39	236.209	363.231	2220.38	239.556	411.909		29.166	56.2036		-5.30721		2.21272	2.79386		179.814		7.30548	13.4101	243.308	249.559		206.593	191.995
339.88	491.52		12.6354	-5.6056	1056.55	-0.333162		-9.19753		3.70293	269.512	199.123	172.97		22.7473	20.7669		340.442	237.929	393.074	2276.99	234.116	410.503		28.6102	68.0811		12.1879		9.37314	11.4475		200.286		-9.02482	-8.922	270.118	255.79		209.915	202.499
342.931	511.257		13.2974	5.15971	1033.93	0.57		-6.75072		3.45273	266.558	202.234	160.802		25.2436	16.2055		343.494	259.799	387.22	2262.4	262.389	460.126		23.8591	58.6686		-2.89245		0.571849	11.539		208.042		11.3758	-0.979668	280.069	271.304		223.663	204.142
345.982	535.996		29.8245	8.06333	1108.67	1.45643		20.4133		13.0475	276.726	250.346	152.918		39.1772	23.4923		346.544	301.088	397.519	2330.81	263.677	466.357		40.9642	71.8363		13.0409		18.6032	17.3555		206.369		9.54698	0.636523	307.871	306.541		225.408	204.21
349.031	567.875		34.5167	53.3953	1109.35	15.6363		17.4455		16.3473	285.166	267.008	174.738		32.1167	56.0675		349.591	324.946	439.259	2313.32	288.819	405.897		41.9355	63.704		12.6927		34.4998	30.2544		225.552		29.6755	28.0939	337.396	311.921		237.436	221.989
352.078	628.465		131.504	92.0057	1183.97	88.0897		70.3359		27.6522	270.292	279.811	192.981		89.922	132.071		352.64	340.954	431.722	2357.54	292.116	546.886		64.623	79.0119		34.778		84.2491	65.2383		239.448		68.303	70.464	343.059	332.594		265.746	226.622
355.125	737.926		198.936	187.195	1257.15	174.397		116.384		71.0922	266.26	288.593	189.648		146.443	187.503		355.687	352.241	464.208	2373.26	339.696	605.913		106.037	93.1698		64.8677		112.592	97.374		248.342		95.4961	130.95	370.152	357.12		267.482	249.678
358.172	824.088		275.814	242.662	1374.37	299.837		178.861		102.097	256.353	332.806	193.879		193.11	245.073		358.731	334.817	485.125	2447.08	338.281	560.828		89.8864	98.0478		60.104		64.3739	61.5204		250.092		69.4275	73.0103	389.816	347.939		268.215	256.019
361.215	826.691		228.706	227.128	1419.14	270.842		207.066		119.668	247.711	336.149	201.393		170.073	205.503		361.776	326.243	451.915	2398.01	332.16	496.482		54.1622	106.926		36.1902		26.1606	26.8186		249.269		46.0361	38.529	377.771	335.331		277.372	239.068
364.26	846.575		141.894	151.023	1330.86	169.27		136.429		92.093	232.908	334.482	215.031		116.042	120.449		364.821	313.527	447.718	2340.74	333.043	435.164		33.744	83.5141		23.4372		32.9576	30.2694		247.017		16.9941	44.329	355.865	340.016		267.527	252.4
367.301	779.609		66.8163	59.0558	1231.03	84.692		72.9309		57.6537	216.086	330.805	224.393		41.7264	54.0181		367.862	299.812	435.672	2391.77	293.491	456.015		58.7518	92.2423		17.1167		24.9049	20.4448		240.764		15.1137	30.0103	352.821	327.845		256.392	249.587
370.344	742.495		46.7537	27.0977	1082.04	52.108		64.0207		35.3496	207.884	322.539	210.308		49.2767	67.8763		370.904	301.385	440.789	2293.4	295.812	431.474		58.0456	74.9806		33.3717		27.1463	12.3438		227.079		35.8148	32.4129	321.487	305.246		246.541	234.626
373.383	657.951		38.276	30.4085	1009	48.6582		38.9689		30.7609	209.885	297.843	172.506		43.4027	34.0134		373.944	268.668	404.198	2175.74	266.708	421.092		41.9252	79.569		25.7751		10.682	26.9664		220.395		23.3774	19.5369	311.584	297.23		225.115	225.52
376.423	619.838		27.9532	9.44803	1016.31	35.4924		27.5054		33.1675	197.01	258.707	161.129		23.9644	39.8696		376.984	253.521	375.479	2080.88	271.888	431.457		24.9507	73.1574		22.4679		31.5118	21.3124		205.566		24.5317	32.1023	287.111	279.207		223.829	221.981
379.461	623.016		22.0752	5.04645	929.159	38.3208		9.62023		25.2794	221.117	257.851	154.315		31.6718	30.1448		380.021	234.382	369.343	2033.63	275.072	380.281		39.982	58.6058		22.3082		36.6347	27.8119		203.877		28.9777	17.6793	263.488	251.758		226.539	198.153
382.499	602.905		19.9319	-1.20622	887.158	12.9934		40.8834		6.39684	217.918	222.126	142.064		29.9649	40.8491		383.057	214.233	333.789	2015.98	246.981	361.283		47.8791	66.4743		27.1529		29.1947	32.1768		194.189		32.0153	21.5579	244.587	241.891		206.532	199.035
385.535	644.795		13.7932	16.2498	880.503	32.8104		30.865		19.4997	235.699	208.96	167.237		33.1135	43.1326		386.095	204.083	321.247	2002.33	252.603	384.874		32.3418	56.4929		30.002		46.0468	26.266		175.927		37.4846	33.298	227.255	230.167		193.237	189.771
388.569	673.835		25.3892	35.1348	814.994	25.6218		33.2849		35.4581	228.606	184.785	119.404		62.1278	57.4055		389.129	184.653	312.147	2034.68	271.8	376.072		37.2502	64.8014		33.1414		56.48	42.7583		170.949		38.9657	58.6299	220.214	225.296		203.938	187.076
391.605	764.297		29.9998	37.7289	799.031	37.4277		41.5732		38.272	193.921	180.601	96.4242		68.9976	106.828		392.162	190.072	301.63	1904.94	270.861	342.148		50.8741	67.6805		51.4273		67.6411	77.0113		156.971		82.1784	87.6797	200.174	213.579		191.35	184.09
394.637	883.899		72.4848	56.762	825.713	47.938		58.2999		70.0715	176.665	184.686	109.148		112.023	131.389		395.196	179.07	303.135	1898.7	275.356	409.113		41.2236	81.9795		57.4325		82.2301	77.4155		143.561		75.973	106.986	190.124	210.864		180.473	181.959
397.668	995.942		96.6941	103.074	812.14	90.023		53.8949		79.1667	136.657	165.772	126.435		131.624	183.951		398.228	188.348	317.491	1878.36	274.855	391.535		64.9985	74.7185		62.1561		93.5471	56.6675		153.294		66.6393	79.6461	175.085	167.292		175.165	166.966
400.699	1092.84		115.348	152.236	923.012	100.383		83.3483		78.9576	116.773	178.558	162.576		135.38	184.937		401.258	190.345	302.731	1945.13	282.648	459.125		73.2189	81.7374		66.5967		63.5818	76.805		141.597		70.4474	90.4481	182.756	182.723		181.14	171.257
403.728	1219.73		162.016	178.257	954.028	112.877		82.077		89.1842	83.7285	174.764	164.571		129.411	172.498		404.287	175.331	298.692	2001.39	279.146	435.883		82.1445	85.0362		63.6141		74.0544	66.5245		129.755		68.4273	78.1219	162.008	190.448		178.396	163.972
406.759	1182.62		172.558	185.996	965.188	89.7961		86.2686		84.3965	74.5205	198.1	180.988		109.888	128.919		407.315	173.037	313.805	1950.46	309.228	436.538		67.0854	84.775		38.7797		51.1048	40.6754		124.341		55.549	47.5134	182.82	178.315		163.364	153.397
409.786	1162.24		123.544	168.596	936.091	102.14		63.2864		70.6148	59.2946	174.707	203.11		92.9983	117.62		410.342	175.741	293.941	1929.14	281.603	392.781		56.8816	65.5036		45.5207		50.8301	34.2067		122.211		49.8324	41.209	158.493	175.755		170.043	162.105
412.813	1092.71		75.5337	93.8944	946.538	86.339		46.5062		48.5389	48.6206	160.034	171.225		78.1509	87.928		413.369	169.306	285.218	1982.21	277.553	402.772		49.5528	73.6622		34.2659		56.0486	38.527		134.365		55.5353	42.4898	183.026	163.628		171.862	154.808
415.838	1072.75		62.2149	75.1469	919.028	58.2429		43.4442		47.1689	35.4997	151.051	165.753		70.9423	80.7762		416.394	171.869	306.658	1937.29	289.927	358.21		50.4991	73.8306		27.8734		35.2647	39.8232		115.089		51.6506	49.2126	168.56	174.364		169.106	149.509
418.862	1070.08		60.0952	52.458	929.661	64.8518		58.8202		31.665	14.2159	142.068	139.715		73.8686	94.4843		419.418	158.002	313.39	2040.37	304.745	427.826		56.9838	75.1289		33.034		41.8657	32.2944		117.24		46.5883	43.3376	151.094	160.813		150.205	151.207
421.886	1057.69		54.4291	60.7256	958.935	68.6057		53.9243		37.5771	31.0561	134.496	156.1		85.8098	95.6142		422.441	159.554	319.004	2064.06	290.847	405.329		64.0932	72.8671		34.5083		45.3909	46.0721		123.818		49.9298	31.9142	153.049	162.695		156.442	148.9
424.906	1083.16		95.7326	55.8986	1010.95	84.6448		58.1664		48.3353	30.4495	134.774	164.189		99.326	105.727		425.464	181.256	302.759	2062.24	296.954	407.139		58.4973	76.1652		29.2718		57.0634	45.5306		114.11		55.703	62.5379	157.014	179.72		155.963	142.304
427.928	987.07		116.385	66.0609	1047.81	70.669		76.5664		70.9596	17.824	145.472	179.551		109.127	105.299		428.485	183.246	330.817	2033.13	260.064	445.256		46.1678	95.0431		38.5747		53.8831	60.7557		123.971		56.7387	69.4003	165.41	191.467		148.167	149.991
430.948	883.629		107.9	82.3246	978.108	94.221		69.4044		69.4302	22.3228	154.88	153.916		113.339	122.151		431.505	220.806	312.027	2011.72	265.458	415.98		66.0025	85.3509		51.7326		73.58	54.1328		124.117		73.9534	59.3652	160.366	194.788		148.969	146.96
433.967	755.683		133.858	102.209	1056.95	94.5289		93.1102		85.607	20.0877	153.988	152.555		155.301	147.443		434.522	221.786	325.399	1942.82	241.867	444.871		85.9917	91.7885		67.9428		87.8863	70.8029		123.546		73.6969	93.0242	192.472	206.541		149.482	155.781
436.986	662.868		160.549	118.233	1131.72	133.832		98.7012		98.4422	22.6919	166.937	201.327		168.397	185.866		437.541	195.774	326.923	1996.51	214.419	445.938		85.6954	100.236		70.8709		103.744	89.1958		125.26		102.522	116.988	186.299	191.148		142.992	141.457
440.001	582.634		168.962	135.977	1050.14	151.271		126.72		130.766	-2.00859	173.736	165.102		184.368	219.73		440.558	170.322	274.459	1925.81	203.546	441.313		93.6934	93.6832		94.089		124.421	111.024		111.115		125.083	126.404	174.406	180.187		143.07	136.7
443.018	506.109		210.634	167.57	1142.1	174.743		156.167		185.375	15.7	165.385	175.721		263.466	285.164		443.574	156.17	271.286	1754.11	203.956	438.144		111.836	108.99		117.025		171.864	141.147		114.541		168.935	177.391	144.374	162.949		129.859	131.655
446.033	515.735		270.795	219.033	1158.29	240.565		226.761		264.262	6.81901	138.175	189.053		347.587	386.168		446.587	150.006	254.126	1731.11	194.811	449.281		128.842	108.147		173.251		219.454	180.419		118.536		227.098	261.68	137.902	165.994		133.788	128.606
449.046	467.782		376.528	306.925	1272.33	335.86		297.363		359.145	6.2054	135.654	198.509		486.132	531.024		449.602	153.562	245.267	1627.51	180.379	498.025		161.703	139.874		233.332		282.259	249.415		115.386		298.098	361.841	127.16	141.762		130.712	136.835
452.059	509.979		551.283	449.45	1438.6	505.324		478.262		525.024	10.2872	165.134	208.827		721.261	759.74		452.613	148.827	248.57	1549.82	187.092	603.355		232.427	150.89		309		418.008	377.126		117.806		412.258	494.014	140.699	151.243		134.778	133.065
455.07	462.176		875.016	737.495	1905.1	773.903		738.308		810.04	-0.506412	171.884	247.849		1084.68	1163.75		455.625	122.662	235.735	1624.73	178.808	751.721		334.155	197.056		489.521		644.903	591.284		122.511		635.588	805.437	121.658	120.876		118.412	121.005
458.081	436.083		1510.79	1273.24	2667.15	1273.59		1218.08		1233.2	-3.17658	174.634	272.724		1647.39	1746.61		458.635	114.075	192.762	1529.34	174.959	1131.25		523.888	255.922		880.906		1027.52	976.15		105.356		1096.93	1421.64	118.918	123.933		120.47	114.657
461.09	372.991		2537.3	2219.39	3705.63	2097.88		1892.57		1855.92	-0.578466	177.075	249.733		2335.1	2463.19		461.645	109.338	197.531	1366.55	106.393	1605.14		790.203	348.368		1428.14		1427.01	1367.74		96.2005		1671.43	2223.13	99.4479	123.132		106.954	107.303
464.099	319.759		3569.52	3278.99	4831.84	3013.01		2553.35		2398.08	5.57223	167.376	283.874		2909.53	3036.91		464.652	103.881	178.731	1278.36	117.271	1862.12		916.373	391.953		1630.54		1530.93	1468.06		82.472		1980.51	2465.49	77.2409	105.774		96.7208	98.0903
467.106	313.807		4046.19	3861.61	5521.48	3571.13		2933.71		2551.22	-1.43837	211.226	361.009		3098.97	3246.06		467.661	82.292	159.363	1327.38	118.003	1528.83		828.826	363.398		1257.65		1252.42	1182.96		79.5737		1661.04	1910.86	89.7842	112.698		87.9125	83.8738
470.113	268.865		3646.3	3549.36	4995.67	3164.26		2670.23		2153.94	-3.61036	223.218	380.717		2726.11	2854.08		470.666	82.9827	144.307	1292.39	99.8792	1056.36		581.002	303.273		824.762		896.927	813.57		76.7005		1132.85	1255.11	72.7479	95.3356		68.9589	85.5107
473.118	271.344		2646.55	2475.25	3825.38	2245.4		1945.31		1523.52	0.770108	238.489	455.838		2057.41	2195.38		473.67	102.813	152.402	1176.51	105.479	834.868		416.902	258.997		554.875		606.007	547.76		69.9686		759.679	824.643	71.5818	82.1257		69.7152	79.2861
476.121	316.683		1707.4	1538.57	2716.22	1502.25		1280.84		1067.37	7.13345	255.6	498.952		1440.14	1560.38		476.676	103.222	158.649	1178.03	92.8028	647.843		318.084	217.161		417.421		444.372	396.105		61.0909		565.095	613.62	65.1259	96.6286		72.1832	75.9158
479.124	335.591		1147.68	1026.76	1954.5	1092.37		825.94		752.643	9.76372	227.272	479.489		996.294	1102.97		479.678	92.7605	135.618	1147.85	92.5503	548.413		246.7	181.886		344.831		355.753	319.737		63.7845		448.512	505.899	69.5203	83.5642		68.077	72.256
482.127	391.93		854.779	733.788	1616.71	861.779		595.907		573.491	18.091	224.794	422.545		732.889	825.707		482.679	97.5982	139.701	1252.97	94.8717	492.515		210.739	156.329		275.534		295.279	257.085		58.7591		373.369	415.609	64.7849	84.9325		68.6816	80.4259
485.128	378.269		662.937	573.25	1310.08	687.899		462.451		465.626	13.6853	177.446	370.353		559.767	623.866		485.68	74.7052	123.836	1206.99	97.0568	430.138		187.081	138.202		227.941		231.09	202.306		62.3062		303.525	335.481	68.8998	95.5835		74.14	66.6175
488.128	386.037		532.394	449.711	1286.77	578.372		378.431		372.329	30.9768	159.528	352.883		454.508	510.027		488.679	91.5414	159.282	1240.92	127.246	454.355		151.986	122.066		164.22		186.336	155.385		65.5564		242.832	248.504	71.0148	80.9514		75.8801	79.9486
491.126	325.097		429.973	370.323	1123.94	474.777		311.371		308.88	39.9645	157.801	306.246		350.402	394.738		491.678	83.7968	167.441	1325.15	123.976	454.698		145.753	129.368		135.213		139.307	122.042		70.3683		184.161	166.457	76.13	71.1881		74.475	79.991
494.124	342.096		387.02	340.065	1065.14	410.026		257.937		255.579	36.7915	164.438	301.902		295.579	341.054		494.675	89.9114	174.62	1358.37	106.464	417.384		130.093	120.67		116.781		115.702	104.133		65.0536		135.199	137.086	62.6654	77.1374		74.7807	74.1718
497.121	395.148		365.457	311.956	1069.07	384.84		224.508		229.127	47.4578	148.056	302.831		250.468	295.651		497.672	98.5857	191.671	1412.9	145.097	420.547		127.577	151.962		90.0658		99.6776	98.0849		79.0231		129.354	127.426	59.931	75.9497		67.9412	78.349
500.116	414.597		338.795	301.417	1064.21	380.651		200.085		203.251	64.3926	195.524	380.753		231.789	256.495		500.667	98.0855	192.724	1466.83	138.153	448.294		148.914	171.692		101.068		98.3717	87.7562		96.1336		93.275	106.507	63.0468	100.325		65.6684	66.8085
503.111	543.082		371.056	318.974	1051.95	443.885		183.771		207.653	75.7379	251.691	495.668		231.113	227.526		503.662	107.491	206.787	1483.16	151.349	481.364		187.692	217.413		97.7871		88.2099	76.4332		98.6703		92.0647	109.157	61.5927	82.9797		60.6794	63.1214
506.105	636.136		429.715	410.26	1166.65	612.545		161.499		214.342	80.6377	333.569	650.145		198.371	206.989		506.655	124.175	227.012	1528.09	162.713	606.878		251.762	294.132		101.912		87.3419	74.2569		112.491		102.146	94.6777	71.8487	96.3711		59.9722	65.5737
509.097	694.2		555.035	535.153	1112.07	835.478		167.675		229.301	86.6633	446.867	904.187		189.562	189.585		509.648	129.859	236.957	1520.02	157.211	781.274		353.114	427.001		108.067		98.3277	76.0837		116.739		102.814	104.638	73.3949	91.475		50.4047	61.1654
512.089	702.974		722.546	678.904	1115.44	1089.56		178.906		253.555	96.8136	602.435	1186.8		180.439	206.62		512.639	148.401	243.204	1602.44	143.003	894.973		444.618	575.009		120.511		90.3271	89.7799		89.2693		103.201	95.342	69.9412	85.3013		52.263	57.4675
515.078	677.316		788.658	759.792	1161.51	1254.48		149.956		268.516	92.8047	724.853	1415.4		179.205	192.656		515.63	130.083	275.602	1523.37	158.518	892.414		426.833	569.737		132.1		94.4699	74.3307		68.941		98.5968	93.9966	71.3375	83.7001		53.831	54.6239
518.068	601.938		749.637	710.529	1113.1	1228.97		150.719		279.624	91.3498	710.832	1435.28		161.692	183.263		518.617	142.764	239.58	1497.8	157.317	803.588		324.339	450.023		108.55		83.896	75.0294		54.1827		80.5592	78.559	78.174	85.5214		46.1118	49.0617
521.056	497.43		639.76	596.134	949.506	1025.03		106.207		245.72	86.878	599.09	1193.29		147.03	156.871		521.606	106.864	193.72	1452.33	131.409	580.214		216.696	308.749		100.858		63.3353	51.4449		48.4212		81.6922	59.7004	66.1405	91.0651		45.2454	40.9238
524.044	400.051		469.028	441.016	950.227	782.224		104.557		208.964	83.2462	420.768	879.581		124.509	132.48		524.594	99.1231	188.861	1523.16	144.355	495.581		178.055	215.324		77.0262		61.7676	54.151		47.0877		66.5434	65.9379	67.5471	70.9012		46.6617	41.2113
527.029	291.681		321.44	302.037	949.665	494.41		97.3314		156.205	96.8837	287.567	621.587		117.568	96.8003		527.578	93.0814	173.012	1447.59	112.024	412.971		117.845	165.899		69.3399		42.4927	46.4316		42.0361		58.4026	62.5346	68.3738	79.3096		32.7888	35.0672
530.015	266.161		209.007	195.775	742.919	325.16		65.9686		131.444	99.3625	189.796	422.006		102.628	107.018		530.564	80.1888	174.754	1346.21	108.556	409.942		93.3549	118.472		51.0836		54.8216	36.8574		36.8404		56.2968	52.7598	54.4905	71.5805		33.6276	36.4904
532.998	192.789		173.438	162.081	725.086	250.183		59.7486		96.68	85.6807	156.724	345.417		92.8865	83.2043		533.549	64.8653	162.648	1381.74	109.942	376.084		90.8561	95.335		39.1155		42.8452	35.2874		34.0715		37.7673	45.9444	56.1772	50.4137		22.6052	25.767
535.982	192.697		140.862	107.665	675.867	195.07		59.8213		83.0541	80.9825	116.933	264.82		82.3816	64.3214		536.53	73.6809	163.691	1277.27	118.331	331.538		67.9379	77.1868		40.1587		37.2901	33.4344		29.4424		39.9328	44.4827	53.5839	49.9692		30.8656	26.8969
538.963	133.604		121.729	91.9658	646.96	173.94		44.0366		71.7161	76.1258	103.562	194.355		57.5869	48.9516		539.513	51.0755	139.036	1271.79	98.7238	296.862		55.3001	81.0477		31.6245		31.027	31.4412		23.9551		35.1464	45.3035	45.5606	48.6771		27.2657	19.1662
541.945	111.22		102.449	82.5446	660.164	133.094		42.5441		57.796	68.2519	65.1709	164.893		53.3759	65.2934		542.493	46.1792	145.531	1156.01	87.4096	290.787		53.2428	68.3377		38.5201		26.91	23.3128		22.3216		36.7352	31.5734	44.8173	49.6673		22.0915	25.4328
544.924	107.415		60.7417	56.1308	534.38	102.005		38.9037		44.0526	67.0768	70.3499	177.702		50.5819	49.928		545.472	52.852	113.887	1156.14	90.9588	288.012		39.1757	65.9068		39.2744		25.0809	24.0865		23.6869		41.0817	28.9737	46.224	52.3697		28.4851	26.2658
547.904	121.319		51.4666	51.1638	471.904	86.1481		26.8483		46.0563	76.0277	58.659	139.365		39.386	23.2112		548.452	53.8039	99.124	1082.46	92.3612	215.828		34.5488	64.9049		32.3164		32.8449	24.0061		18.9058		36.4092	41.7053	46.3406	47.3644		18.8755	12.3811
550.881	102.943		37.9133	58.9705	476.537	74.0312		40.4885		23.5785	69.2497	47.6682	109.159		40.8731	33.6522		551.428	31.9048	83.2211	1021.08	74.1969	276.664		30.482	66.4719		38.36		23.6989	27.1717		25.5515		37.2467	43.9599	33.7371	55.9313		23.9766	19.3507
553.857	84.5548		52.3015	30.5166	507.078	53.0078		22.7973		40.736	62.8828	31.9574	71.5154		36.1751	35.9579		554.404	44.5748	106.899	1005.5	72.6158	236.089		18.565	56.6079		33.133		35.1506	17.9649		32.3378		30.9232	27.2644	45.8536	32.6505		20.7894	9.88772
556.834	117.036		55.0743	25.2696	437.426	43.2092		42.0364		33.6367	67.5012	40.8066	92.864		15.3871	8.99432		557.381	40.1038	112.737	1023.41	72.3079	231.684		31.6379	51.8929		20.3848		4.91365	16.8518		40.1217		31.7345	22.3024	48.69	38.6518		14.17	19.2781
559.808	85.7958		29.5764	20.1936	399.079	48.3742		7.14521		26.499	50.533	40.5059	69.6348		9.30827	13.453		560.355	39.3419	91.0055	970.23	68.0132	197.008		21.8604	60.8867		20.3282		18.3978	12.7405		39.1893		14.322	26.9271	38.5163	40.9353		20.4044	21.9497
562.781	120.835		-3.47174	30.4843	379.636	59.1141		9.26504		26.4572	39.8344	36.6253	71.1078		22.4259	11.0014		563.328	48.0089	110.434	1019.04	81.8616	196.062		38.9425	38.0195		14.3916		8.02275	10.4887		48.1115		24.23	14.2308	26.9224	41.521		13.4926	7.33276
565.753	126.732		25.4925	48.0604	476.602	49.0164		10.8198		23.0948	23.2634	36.1647	90.4329		25.0604	27.4041		566.3	36.385	113.154	1021.76	93.8632	217.715		-7.5451	32.8711		12.5089		12.9301	3.95293		45.0314		2.23832	8.85021	38.4585	43.6689		14.8634	12.9981
568.724	124.059		30.1327	28.5965	392.87	35.8898		20.8998		23.6203	20.3911	24.5442	84.9001		0.133915	20.9586		569.271	41.9101	102.464	961.866	71.858	150.807		28.6754	48.1416		-0.712212		-10.3016	15.4197		43.3768		-5.49208	-10.5691	39.1544	32.2489		14.5171	12.5168
571.695	84.1041		20.6234	20.3583	378.742	36.0375		14.252		7.01454	10.6467	15.3437	71.4995		15.0562	12.084		572.241	50.4343	108.064	938.474	74.5759	193.637		17.4653	49.1309		0.957599		10.745	8.88775		52.2917		4.38474	-10.6286	30.9802	43.401		17.0245	7.17483
574.664	143.278		28.5544	16.3972	457.416	45.3256		6.68156		25.9674	22.7453	40.2732	110.941		17.8372	22.0602		575.21	51.2374	117.244	989.48	69.8668	186.346		33.6846	48.979		18.17		17.2321	-7.072		62.0612		-4.86281	6.31042	33.3858	38.5653		11.3857	9.68619
577.632	114.031		9.90522	34.0032	448.29	27.3061		4.39135		8.34899	5.11393	19.7728	117.374		24.0468	3.75707		578.178	33.6095	150.865	1025.78	76.1609	223.784		31.6131	54.2558		11.3836		-1.00065	10.1108		74.9712		3.60375	-9.18998	32.5013	52.1516		14.0287	8.19289
580.6	97.9223		37.1155	25.6161	494.565	39.8588		7.81114		12.8692	4.89583	47.6825	110.52		20.9647	6.31445		581.146	52.8506	130.066	1132.78	71.1779	240.659		43.1209	58.8114		9.88444		14.9064	3.72241		86.5927		-0.924527	6.03296	50.0366	54.6		13.3834	26.4119
583.566	77.6724		57.7549	51.7858	517.038	51.6936		8.95067		14.2582	5.80707	47.7322	134.227		27.8909	20.8722		584.112	33.9307	129.707	1171.68	79.898	259.282		46.6177	52.5056		12.2423		10.5333	4.04976		82.9257		13.8316	0.261218	32.7317	47.4704		15.8779	20.7693
586.531	110.711		54.5331	64.392	555.609	49.5102		24.7997		24.3458	0.131796	55.4819	134.646		21.8051	21.7102		587.077	49.7398	125.928	1116.38	113.921	290.343		38.6935	62.9184		-1.11184		16.16	7.94967		72.6851		-4.97755	1.34416	44.2666	44.0628		14.7982	15.98
589.496	101.738		46.4596	44.7046	470.178	45.4684		14.7978		32.4421	0.442123	51.0817	96.9078		23.1472	-3.73161		590.041	58.5378	145.589	1262.47	83.6571	228.991		29.0483	44.4699		15.2476		14.2063	18.563		56.7279		29.9364	5.15175	53.1013	51.8072		24.4282	15.187
592.457	116.054		58.2342	30.1535	433.042	51.9881		28.7949		20.9571	2.02318	17.2415	102.021		28.777	13.6755		593.005	31.0548	110.12	1001.26	75.9661	191.516		31.9818	43.4499		14.6089		11.1124	9.32056		43.4821		10.8546	12.8238	33.6458	42.8336		20.1991	14.1044
595.42	128.508		48.7164	43.7385	510.302	36.919		17.2107		27.9007	-7.69489	56.6814	151.266		25.3944	26.9424		595.965	54.5608	127.941	1074.05	87.418	207.488		49.054	49.9984		25.8279		15.0278	11.7912		36.6626		11.7667	17.3604	44.61	48.7219		14.3947	13.4471
598.381	103.681		34.9158	54.4693	550.355	58.7109		36.7748		31.133	7.85749	52.8213	114.793		33.3091	14.219		598.926	37.3657	130.632	1101.53	71.8728	258.047		36.6848	47.8355		12.7616		26.7922	7.40585		28.2686		13.1225	15.0308	50.444	51.7522		20.5872	16.7861
601.342	84.9925		41.8322	52.0458	527.602	72.3437		20.047		9.36389	5.96701	51.2313	122.732		21.6411	22.055		601.887	42.2996	122.053	1127.81	91.0504	225.762		56.1841	57.811		17.6959		25.1255	9.44828		27.4428		24.1918	16.1449	52.8377	49.0644		23.4914	12.2645
604.299	63.5922		31.455	41.4878	514.041	44.257		12.747		20.7334	12.2058	60.5013	109.672		7.11015	29.0303		604.844	48.9524	127.763	1091.89	87.0809	209.644		45.8218	48.5049		18.6306		27.1675	12.9194		19.9014		6.40421	19.6823	37.2412	41.6685		17.6774	17.5962
607.258	121.32		50.924	30.4851	471.971	61.7306		10.4445		23.9615	15.86	52.3214	109.025		44.7261	14.3048		607.802	41.4642	130.764	1064.36	79.2643	225.252		43.4579	44.1872		19.4238		23.9281	7.38893		18.4993		8.33959	17.8029	41.4943	46.1345		17.5743	18.4963
610.214	90.3468		20.8287	12.0679	423.791	28.6144		13.7092		10.7581	18.7857	41.7116	106.799		36.3387	18.7082		610.758	49.5449	154.924	860.028	85.0205	166.015		15.8022	45.4479		6.78727		20.1171	15.2879		13.3804		13.4177	7.63622	37.4672	55.0323		20.0399	22.2487
613.17	87.3616		28.4287	20.4865	393.301	34.788		11.4008		13.8433	25.5552	28.2218	97.5747		34.9379	1.97032		613.714	37.4745	119.804	957.193	69.4894	197.224		7.7147	40.5568		13.009		23.0244	-3.386		17.6868		20.0682	5.75207	32.4398	47.5019		16.5024	18.4265
616.124	59.8147		25.4637	28.4799	336.098	8.08133		18.2291		12.7769	26.4554	23.4521	90.4722		25.9734	6.23117		616.668	32.8431	111.984	923.953	56.6811	196.169		18.4952	39.3288		13.2308		20.0599	14.9375		14.8484		17.7209	0.310141	34.402	35.3934		12.3897	21.1726
619.079	60.1161		13.9233	28.1677	380.183	23.3741		22.0638		9.85897	30.7707	39.2325	66.6514		13.0052	14.3504		619.623	34.7706	105.603	866.409	55.5855	176.408		33.6937	27.718		8.88169		16.9538	11.1178		13.2922		4.95548	-3.42009	40.6639	41.4366		17.5609	5.20005
622.031	62.5558		6.93715	7.28988	315.354	27.3659		9.88449		5.49945	31.9302	23.583	79.6822		15.5929	14.4677		622.574	33.137	92.9414	811.76	67.2127	170.383		1.03009	45.1153		14.1025		13.2854	-1.84501		9.44824		0.611769	4.42086	22.7755	42.2016		14.1559	11.5099
624.982	43.2838		18.2448	25.5461	375.11	28.3468		16.271		8.14827	45.3621	44.3436	74.8446		20.4766	0.012988		625.525	39.3524	88.8596	846.107	87.9825	144.793		22.2243	39.2307		-0.103756		18.1747	17.0463		19.4574		0.979406	11.1131	31.1667	31.2484		11.8917	12.816
627.934	82.4299		12.1058	17.6461	261.55	18.7463		-1.90707		13.6454	60.9254	20.6743	86.4286		8.77588	10.6958		628.477	33.1367	87.0773	853.049	61.605	183.216		39.5561	32.3342		7.97466		12.9214	2.5082		23.0358		1.2182	11.1063	36.8476	43.1568		14.3384	18.4046
630.883	43.5843		12.8199	15.6098	294.174	23.8442		6.75948		5.7208	93.0473	12.9851	55.5841		6.78072	3.51614		631.426	30.2098	91.1644	771.385	63.9502	182.665		16.3156	22.5757		2.19576		9.94536	-0.317597		22.0403		1.87789	-0.90979	33.1081	23.347		14.782	6.84648
633.831	49.7368		0.386589	4.84688	261.98	18.7903		-17.4391		2.64438	104.3	17.866	50.8611		-8.3491	8.19376		634.373	26.712	84.9709	636.317	70.438	101.267		10.6527	20.3951		4.27345		-4.1635	-6.43129		24.4699		1.53823	0.224104	30.3583	35.2589		14.3644	6.42676
636.778	53.0275		13.3755	17.0671	219.867	19.4343		14.6433		2.99611	131.254	16.5871	39.1296		-5.06546	-11.2716		637.32	40.493	76.6367	670.843	55.6484	144.024		21.4072	28.9225		8.06465		4.14373	2.59477		21.4686		-0.941065	8.77794	27.7581	30.1624		9.37371	12.7194
639.724	67.4564		-4.07376	-5.27974	250.234	5.64595		6.57007		2.92592	170.34	26.4483	51.2596		2.35211	8.96754		640.266	36.5629	99.1817	736.664	62.8613	97.9335		10.439	43.1677		7.14126		6.01782	-3.38121		10.4644		-5.14057	3.62159	41.0074	32.2175		14.8069	11.8644
642.671	55.7433		12.1775	10.6449	251.981	20.415		1.78079		4.55375	210.7	34.8697	37.081		14.1945	6.49324		643.211	38.0618	76.726	761.378	53.2169	152.998		-4.8018	43.9808		-2.06881		-6.25135	-1.07409		16.1713		-9.62135	-3.67523	28.5464	27.5643		6.381	16.1489
645.615	42.4584		16.7099	-3.99808	143.406	15.8811		2.99524		5.47952	267.619	38.7112	14.1837		2.61162	-1.5647		646.155	20.5495	62.2895	676.987	34.145	115.796		27.2236	30.7816		8.43488		11.1947	6.51648		5.16126		4.17546	-2.9837	26.655	22.1927		7.52301	4.28666
648.558	58.3116		-17.767	16.9102	228.209	8.47415		12.1931		1.25316	334.383	26.5329	42.9978		14.8732	-2.47694		649.098	21.4762	50.9921	591.19	38.3656	128.897		32.3961	27.7302		6.65171		4.3373	-4.32437		5.57624		2.69163	1.28601	16.1931	10.1127		12.0909	3.56387
651.5	45.5929		19.8829	10.6705	225.588	4.63376		19.9542		19.5946	413.562	41.0748	44.3732		7.98918	10.6061		652.04	19.4018	79.5739	638.886	63.4386	111.861		-1.86426	23.2465		-3.70443		4.20622	10.5453		3.84525		-3.79307	-5.15559	28.5808	36.0242		-2.77322	10.5515
654.44	-5.26782		15.8127	-4.57741	229.643	-4.51029		9.99823		13.2237	525.45	36.5969	65.59		-2.33066	6.1148		654.981	29.7463	88.1546	690.177	62.5242	111.987		21.0219	31.6204		-4.4904		4.20136	0.126399		5.11227		-2.27973	-11.7499	25.8281	22.6672		7.07402	12.9645
657.38	55.1485		16.2922	13.1651	237.372	7.47068		3.88486		10.4105	649.037	60.3893	58.9479		13.203	18.6089		657.921	31.3798	92.3244	672.86	56.4623	124.835		25.465	32.5618		1.29255		-9.93739	0.991669		2.3753		-6.90679	-0.918623	41.225	28.5818		12.9172	13.2309
660.319	54.8529		0.200906	15.4689	204.374	14.4375		-11.3661		-5.82514	735.763	42.1818	46.8671		11.4406	10.9682		660.861	27.7221	78.3531	609.237	37.5427	100.976		15.915	12.7908		0.789273		1.3378	7.42406		5.06431		-1.11633	2.62027	13.9014	29.3678		10.6154	7.63677
663.258	59.1253		28.3785	10.3338	280.15	1.81982		10.2226		15.9354	770.759	57.1047	48.4875		11.9519	20.6025		663.799	30.7834	79.9707	685.906	78.0556	138.138		5.36168	46.4373		1.71282		-3.68113	3.71174		1.60729		5.25171	2.87701	37.0074	25.5754		10.5955	-0.103947
666.195	24.5358		-4.30539	14.1996	225.797	-11.2325		13.0832		9.55342	706.044	33.1578	67.0991		-1.67329	29.0815		666.736	36.2736	74.4472	665.768	55.7209	127.733		15.5151	24.2313		4.34895		2.87542	2.42528		4.57623		1.17743	1.1313	18.2529	31.9343		5.0016	16.4368
669.13	33.8043		16.138	-14.0941	205.315	-4.3122		1.51531		12.7387	591.879	60.0612	69.9917		30.1146	26.1349		669.671	34.6127	71.5025	590.123	46.8086	105.208		11.6651	27.5926		4.98455		3.70757	9.84858		4.97013		2.8206	0.523228	22.6479	37.4248		10.9757	9.9749
672.065	93.7908		14.9993	8.73965	306.403	21.3119		19.9388		5.35119	451.275	50.2449	67.0155		26.8958	44.4725		672.606	35.6708	82.8565	658.271	64.1886	121.826		24.0917	27.2313		15.7606		-8.31478	11.1265		4.07596		-1.38896	7.0619	26.1825	30.6466		12.9468	-0.347497
675	61.6253		11.5581	-7.57645	203.759	-10.7994		8.34333		12.5308	346.37	75.2689	39.8903		32.25	30.2241		675.54	46.8678	77.0693	641.01	56.151	95.0339		3.95478	24.4472		1.10686		7.07656	6.97304		3.17773		-2.61183	7.58707	40.5666	19.2898		15.916	14.3255
677.932	24.0279		-3.32587	12.5257	183.384	-0.0687503		5.46868		27.8474	247.458	19.8633	25.8962		41.8773	36.5394		678.472	45.4937	41.1608	552.442	41.9557	89.3833		21.2343	23.9404		2.30839		13.0432	11.386		7.13441		2.00915	-4.17724	10.2503	29.9344		20.7382	2.42397
680.864	44.4285		5.34627	10.8976	157.977	-2.78417		1.4246		26.591	187.255	33.158	44.613		41.6373	62.1381		681.404	29.2686	53.1109	646.465	40.9227	87.3234		16.8002	34.5707		9.07906		12.4251	16.2253		0.945002		5.50005	4.33968	38.4935	23.7204		16.2725	11.6619
683.794	43.2671		13.5849	-3.45112	159.635	4.05354		1.38082		16.6114	133.643	37.0132	48.6009		38.8201	67.73		684.334	33.3225	74.2096	468.58	47.592	96.5643		22.5023	20.9182		11.7048		6.36544	8.63084		1.03849		3.12738	19.5724	13.1661	28.9477		6.94584	0.754366
686.725	20.5238		0.519818	14.6186	138.859	13.0248		2.75711		33.7785	95.5677	29.2788	55.2896		45.3738	59.3148		687.265	34.7953	41.4668	390.986	44.2736	38.6656		16.7707	20.6928		7.18644		19.8886	21.8906		6.55688		2.39244	21.5106	-3.89614	6.45631		2.33128	18.6993
689.653	30.9185		8.44057	8.67733	150.248	-16.0206		5.55321		32.0822	83.4774	32.1148	24.2693		68.6949	90.7522		690.192	22.277	56.0125	469.384	20.9474	103.927		25.0353	12.0344		14.5122		10.5468	26.4323		-2.49985		11.3074	29.7342	9.63647	21.1062		5.71382	5.78378
692.582	21.6013		14.3469	20.0048	122.4	-0.376182		24.1889		31.1024	56.9637	32.2312	28.0798		53.2882	82.752		693.119	26.8978	28.9966	339.872	54.0635	62.909		4.44598	14.6529		19.2752		20.4799	25.5001		7.0128		28.0364	28.9336	9.87857	27.3274		13.5215	10.1508
695.508	24.8522		25.1205	23.7609	103.015	12.8209		20.3839		42.399	36.3223	35.4782	25.8911		56.5836	80.7439		696.047	15.6575	55.1292	356.852	27.3118	62.1808		15.8527	1.70843		22.893		16.2677	26.1785		4.09233		17.3749	34.0084	10.6902	3.11987		6.89829	6.08529
698.433	6.38107		56.295	38.7753	143.292	26.0007		22.569		40.2618	31.7793	21.2857	15.4132		59.8809	80.4377		698.972	20.4262	45.9901	413.522	48.2924	65.5885		5.81545	18.1808		17.6523		24.2004	27.1018		10.3127		22.5588	39.3578	35.2213	38.3536		6.98625	5.15936
701.359	4.48806		20.164	43.2178	56.9307	24.004		2.88258		13.3822	26.7997	37.2237	5.05615		35.6608	51.7618		701.896	15.1839	33.8494	321.182	29.4051	20.3213		2.07412	4.87956		12.5512		9.26051	13.3462		4.38598		5.45794	27.4117	9.61186	13.2885		10.9294	7.80199
704.282	1.59315		-4.70268	35.7734	14.1934	23.1591		22.9148		10.8192	33.3825	10.7323	-5.64841		32.0861	42.5348		704.819	5.23063	-4.84309	194.732	5.1	-5.37645		10.8493	21.4989		13.3045		0.836142	10.0816		-0.114898		15.6321	4.60969	0.561954	7.5212		15.7257	-2.5598
707.204	22.2663		9.47857	14.0524	-38.4389	14.4155		0.49536		8.81216	22.3859	16.9315	9.98877		17.0729	38.3536		707.743	11.6964	46.3217	366.473	3.35708	37.374		9.09233	14.255		15.3268		2.03687	4.89415		0.0960562		7.2311	4.53845	12.9515	8.03874		13.2342	2.78948
710.126	24.6477		2.53805	3.85598	38.3725	-6.25829		19.2041		3.66088	14.3811	6.42127	29.1766		11.051	39.2583		710.664	18.0311	0.892834	242.451	9.19632	12.0837		5.90052	31.5217		13.7907		5.50465	1.55807		-0.840132		9.68478	7.07959	3.76064	-0.592543		9.59701	11.8494
713.046	14.9099		-2.85801	4.78161	-6.37157	14.9127		-4.54631		0.358655	5.65321	-7.24825	21.505		13.2275	-2.159		713.584	23.9249	39.6176	241.487	-3.3923	-18.5749		8.11132	7.84408		3.49058		6.55535	3.47238		-1.77863		2.42134	-8.44715	30.2892	15.6372		10.099	10.1919
715.965	-5.27451		10.8013	-0.806173	-27.4867	14.4356		6.19099		21.1676	8.20441	18.0715	8.25403		3.14612	10.8748		716.503	6.11774	3.92827	223.813	25.0205	-2.27259		14.0638	3.59294		16.2369		9.02033	5.84386		2.56437		4.52331	4.59767	11.9573	16.0181		10.0283	1.67401
718.884	18.6881		-4.97676	18.7229	-17.624	12.0794		4.88047		21.3356	10.0328	22.382	19.7136		8.05881	29.1985		719.421	-0.990361	16.7119	225.528	3.27942	13.5145		-0.848152	20.9082		10.8231		-0.370457	13.9244		11.1902		-4.45645	2.91552	1.91496	7.07575		7.52482	4.7238
721.801	-4.50106		-1.90488	13.2214	4.99022	8.31342		19.038		9.56483	6.2816	20.2632	31.4056		13.012	-3.43907		722.339	-3.51959	35.2135	326.331	29.8376	39.5901		-0.764764	12.9299		14.8503		7.52281	18.5459		16.2419		7.64751	5.75855	21.8721	18.0312		8.59167	4.62724
724.718	36.597		-9.77162	-4.26571	-23.5412	2.08549		-3.60606		13.2746	0.951901	26.1253	13.1001		7.34128	10.9018		725.255	18.3696	43.433	270.123	-1.4774	13.674		1.07565	24.6679		3.87421		8.8302	11.7612		10.7185		17.8078	0.322671	17.8287	-2.30233		3.93984	3.24237
727.633	23.4033		12.4059	-3.51048	21.0699	22.4744		-15.7694		0.839217	12.4729	41.5482	58.6749		-7.00231	20.4826		728.169	22.6978	26.5204	314.803	48.5164	15.9063		17.5575	15.6822		-2.67715		0.28165	0.397565		7.19197		-0.768467	13.4832	14.7749	14.2248		8.00135	8.9962
730.548	27.4877		-6.72517	5.6116	19.6544	0.341613		1.44752		-0.601575	3.12863	32.4019	33.8122		13.343	-0.765877		731.083	12.5852	32.9056	283.271	10.5122	31.5767		12.7848	27.1228		4.33958		4.29711	-0.112374		10.8053		12.2285	7.89609	14.3006	9.17287		14.9162	13.6047
733.46	17.1505		-2.58648	7.65672	-7.40884	19.9185		-9.0692		23.662	6.92036	18.8066	30.3672		-2.60166	18.4138		733.997	22.6217	26.4287	306.627	30.9401	39.2552		9.85738	12.8495		11.4959		4.15654	6.94437		15.4155		13.0786	4.75225	16.5358	29.132		10.8285	4.21001
736.372	55.8115		12.5326	9.68693	61.578	34.6049		19.4084		1.48984	11.7052	39.4923	73.7825		1.4532	10.8615		736.909	31.5174	28.6895	310.57	33.37	43.9416		22.4951	30.0023		12.0624		3.58988	12.8529		18.3085		8.35193	-3.8193	21.4906	28.2321		9.8811	4.95403
739.284	79.6108		11.6322	30.412	113.416	30.1407		26.432		20.7419	26.6264	36.739	76.8879		18.3379	23.5768		739.819	32.9822	83.0881	405.7	44.2319	104.056		31.128	11.5711		6.13736		6.1571	15.8989		6.48347		-1.24187	19.0202	27.1549	37.7633		15.0742	11.8378
742.193	61.2685		24.1323	15.9918	109.204	36.0756		6.45142		4.13806	24.969	60.1267	94.8536		11.0825	15.4296		742.73	43.5863	41.7843	483.718	31.5259	85.4875		23.896	44.996		16.4318		9.57815	21.3685		20.2273		9.86684	19.5713	14.6787	19.2954		10.1217	16.2904
745.103	85.0646		41.1926	28.6861	179.342	40.5595		14.0165		21.3781	17.0202	52.7856	93.2295		31.5266	11.5595		745.639	25.8995	69.3482	485.722	50.242	127.327		30.239	35.7069		22.5794		9.12395	21.6896		17.968		4.96573	23.104	38.3421	22.8285		12.7386	13.4538
748.012	131.579		28.0928	21.8046	168.829	65.3122		19.1471		27.7519	24.207	51.1455	90.7455		13.2503	14.2363		748.546	39.642	59.7798	478.513	38.68	105.874		40.427	20.8337		17.4371		12.8132	9.00407		14.8487		18.7797	18.6388	25.7251	29.5025		14.3531	5.04299
750.918	84.6621		33.2528	32.4672	270.864	46.0436		40.833		26.2693	23.5315	58.9267	103.102		27.5235	23.0006		751.454	52.3937	74.0689	550.491	63.2601	142.228		28.47	44.2563		14.2908		19.9261	18.8859		21.5822		22.866	22.3051	30.9576	34.1774		24.393	14.628
753.823	117.024		63.8223	44.8337	254.148	74.6035		31.7842		18.0602	33.2784	87.1291	131.168		16.366	25.2342		754.359	48.1347	70.2256	489.754	74.7022	135.789		32.7979	51.3747		17.7124		26.6131	16.904		17.7427		20.3749	34.9633	29.7698	32.8533		19.8585	22.068
756.73	134.384		69.9412	51.4739	255.379	86.4316		27.0104		46.9945	27.7332	93.1828	104.504		37.6284	29.9752		757.263	41.8749	103.82	597.004	65.7263	197.358		37.2607	49.069		24.6439		16.5371	9.63033		18.3281		33.7364	32.3172	35.4315	38.9601		20.1795	28.7898
759.633	149.032		51.4692	42.6676	306.158	78.388		32.2215		27.6319	33.8973	88.9478	113.69		30.3	10.7467		760.168	64.3345	100.131	583.339	79.1724	152.133		48.2883	40.3289		16.2031		23.6433	25.3509		28.6244		40.6599	39.5294	28.5228	37.3578		26.0701	40.2235
762.537	168.39		53.9762	54.4046	231.982	88.3123		31.1375		26.6923	31.4836	70.2642	114.727		39.1108	46.6641		763.07	76.9334	106.46	574.759	80.6205	204.916		48.5907	65.8644		30.616		26.7332	12.3515		27.7757		34.1459	34.4431	57.3237	51.6064		25.2433	25.5111
765.439	193.466		73.7519	57.4247	216.053	85.9346		41.3182		19.4556	32.2074	76.862	116.893		50.4808	46.9873		765.972	72.6717	96.787	466.065	67.7806	127.405		53.1778	47.4056		40.0234		37.5269	31.6323		32.9229		38.9151	52.2186	58.8442	46.2858		31.4141	34.6527
768.339	195.541		85.9263	63.2778	252.669	92.3951		54.4834		33.782	14.3538	79.5913	131.049		33.2698	33.5774		768.874	71.5593	112.411	549.555	92.6627	152.401		41.7596	49.9324		27.7134		39.0341	24.6217		43.3531		45.5262	56.4055	62.2243	55.1162		45.0105	43.5053
771.239	210.464		83.6591	56.8355	272.03	111.543		37.2032		24.9717	34.3529	102.032	113.476		35.9079	34.3052		771.773	78.5864	122.612	609.33	82.9769	181.904		47.6261	54.4547		45.2548		36.8252	29.7486		45.0663		50.0005	61.8641	51.5941	82.6474		49.1766	47.3548
774.137	244.107		59.3604	54.0869	260.236	108.241		38.9088		30.7141	52.9178	112.745	101.182		61.2449	26.0193		774.672	81.8929	116.391	550.89	84.003	152.113		50.7673	57.2625		46.6496		32.8911	27.8696		58.2045		58.0275	67.8722	52.4035	58.1894		45.7694	50.4873
777.037	292.888		70.4823	64.4623	231.987	109.058		32.4597		22.7398	27.4778	103.169	96.598		51.1417	31.4311		777.569	87.9188	109.466	502.433	80.3111	144.329		46.343	38.9257		36.1819		38.9521	20.1272		57.1977		55.4782	59.4681	60.7726	59.5923		46.6449	50.7599
779.934	297.959		68.0044	47.3909	213.181	96.1448		47.5651		27.039	42.4618	115.864	86.574		47.3173	49.5491		780.466	88.5142	94.3994	471.661	88.2012	109.251		32.3333	46.4442		38.4251		33.867	28.809		62.0449		60.0625	45.9173	71.0014	82.136		62.5181	58.4586
782.83	343.878		66.797	42.3143	266.318	116.213		30.0866		38.7612	41.1551	116.842	104.82		45.0417	51.7934		783.362	91.9691	109.2	506.473	103.813	128.979		56.1681	42.5182		52.5209		54.346	37.0548		70.3171		46.221	62.6384	76.9498	92.2505		55.675	55.5823
785.725	325.947		82.3214	75.9318	239.398	122.829		41.5843		54.1958	36.8438	123.241	114.776		51.4852	72.1629		786.256	89.2735	111.437	378.868	78.9875	107.314		39.5774	56.3074		47.4691		32.1088	32.4386		70.5864		57.2229	83.5026	83.1779	66.2158		69.4017	63.5601
788.617	224.155		61.9351	77.9536	111.921	104.435		49.3667		53.9039	36.385	110.342	81.5711		53.0475	52.5177		789.15	68.5775	80.4017	382.546	73.4537	70.9544		22.6296	42.5219		43.8412		38.9957	43.5304		66.2817		70.5073	70.9286	68.2657	66.6219		55.1253	55.5351
791.51	275.652		60.8076	53.9692	163.087	101.439		63.6951		66.7544	48.0648	114.295	92.6465		70.4698	75.7176		792.043	67.321	83.0735	354.907	89.2119	128.201		44.6029	51.7316		59.3621		57.1469	49.6163		65.9741		69.42	84.3179	69.6433	73.7388		69.1326	59.3642
794.402	212.568		94.2288	79.108	67.9945	131.421		69.3092		88.0172	44.0264	105.241	61.5717		102.439	84.9024		794.935	67.9142	88.7623	381.451	60.822	86.4539		50.1406	42.3665		59.2976		55.6089	49.8381		61.3776		66.1253	85.4275	68.5906	63.7166		45.7098	46.1915
797.293	146.064		96.6287	46.2298	54.744	111.092		67.0382		93.4221	46.5548	96.0276	35.1967		76.2577	89.502		797.824	38.217	51.1782	296.777	39.8643	54.3127		41.1027	32.1365		50.6564		47.3451	55.1302		60.7782		61.5909	80.2666	54.2476	57.975		42.7128	49.158
800.183	134.689		113.727	89.6246	111.235	123.742		83.9022		88.679	60.6513	76.9568	65.3815		64.0645	97.5163		800.714	51.8095	33.1611	251.986	41.3385	95.8772		48.3493	48.3216		57.8683		47.67	54.2028		48.1759		60.5655	66.6431	56.0444	23.8043		48.7138	31.5497
803.07	148.184		142.234	133.562	168.067	128.24		97.1711		100.918	47.8858	93.0181	70.5661		92.1497	107.795		803.603	57.4016	63.5811	262.677	36.5248	124.848		61.3002	35.8018		83.0754		42.5453	49.6974		53.1428		57.5598	73.1936	27.561	42.9243		35.7126	31.7966
805.959	121.958		192.28	179.923	59.5404	150.136		114.005		108.729	61.9747	87.6516	78.1605		88.2235	89.3483		806.489	57.1335	69.8681	281.649	44.8631	136.824		70.8155	41.5571		72.7056		44.1248	38.187		61.6778		60.3813	64.7439	34.5074	50.3351		38.1384	30.3269
808.846	96.5921		183.455	224.977	132.055	175.582		119.824		100.091	75.2018	87.2673	39.7447		70.1356	90.3159		809.377	29.4451	22.882	161.703	32.4835	110.305		69.8951	22.1673		49.3442		30.8486	33.0986		65.924		52.8238	32.9896	31.5936	29.0267		34.1332	29.7114
811.731	80.5058		162.328	211.153	128.509	180.575		115.338		85.315	70.8545	78.3054	40.3187		50.1862	72.1623		812.263	39.6065	33.8929	272.539	37.1159	55.0929		45.119	28.4825		32.3943		18.9455	25.5751		78.3104		39.3449	49.0877	29.3896	22.439		21.841	34.5212
814.616	28.7094		161.31	183.742	195.305	141.548		71.1269		54.6607	76.3607	74.6259	20.8824		32.2251	40.391		815.146	33.0577	47.3408	220.255	19.1704	62.3859		48.6172	13.9327		36.7254		30.5105	16.4746		83.552		26.5791	31.3168	33.0454	40.5621		32.9747	28.4714
817.499	67.9128		124.85	111.314	123.64	124.079		63.3209		50.7278	80.229	53.3588	22.7259		49.2425	42.8738		818.029	40.2187	19.3755	237.053	6.22691	38.2844		25.6797	20.5278		31.3365		19.3598	30.2251		77.5039		22.2363	34.9708	22.7112	14.9659		26.2485	29.276
820.383	55.1163		86.5095	88.4492	74.0161	81.1494		50.5101		36.9163	80.4489	78.0943	31.9792		59.3981	38.5005		820.913	31.5196	34.2672	148.331	27.8555	10.6883		6.88643	11.3977		7.94254		24.9133	24.3985		82.311		21.3067	24.9074	18.7968	33.5204		31.0934	30.2209
823.264	68.7498		69.8675	47.9869	125.132	77.4884		26.3945		23.6761	83.0938	76.2423	28.8023		24.5422	40.811		823.793	36.6804	50.8857	234.389	45.3463	53.8977		26.3674	17.5525		15.2584		18.4712	13.1369		68.9723		14.9502	35.1168	30.3023	41.5057		26.6494	26.5923
826.144	97.3835		41.3445	48.6474	123.288	75.8165		30.6941		28.4172	83.0207	76.3929	45.1852		38.5345	20.2553		826.675	47.1311	73.6411	257.228	28.2691	80.2125		24.2726	19.4121		0.283218		23.3035	22.1552		65.774		27.8669	5.46896	27.9677	27.0617		29.9184	28.6751
829.025	104.447		36.3704	37.3008	91.8838	62.2536		21.9691		14.1594	91.2318	62.9563	44.8379		32.2252	31.8234		829.554	32.1518	55.1333	213.147	38.3341	57.2326		8.31198	12.1265		19.3018		11.7002	28.0245		72.4289		19.4969	18.094	25.623	41.1885		35.1856	31.3274
831.903	73.6517		54.3754	23.3573	112.22	63.9599		52.3893		31.6027	75.4391	55.0823	53.9204		21.4742	27.525		832.432	24.7425	68.0524	274.845	43.1211	66.458		14.0656	33.2657		17.3163		4.66129	6.88772		66.7972		23.9703	28.152	25.4183	30.746		32.165	26.1192
834.78	122.136		33.4994	45.6868	125.195	53.7855		29.9251		15.7471	83.2158	54.2113	30.8427		21.0016	36.052		835.309	45.3332	36.6882	366.223	45.0503	48.8886		20.6634	-5.74032		10.3255		5.32689	10.2106		60.0188		24.877	18.043	40.6436	34.8742		35.8575	24.7656
837.656	105.202		73.8927	34.1392	251.911	88.0206		32.3063		39.3126	93.418	61.6131	28.1849		37.8073	36.8514		838.185	42.924	62.3409	305.48	57.6917	145.224		27.9753	25.8072		12.9005		14.0843	21.6352		70.9518		27.7671	6.6612	62.8788	40.8532		31.4043	31.1245
840.531	124.978		66.4053	51.1446	279.766	84.8152		39.1032		24.7291	78.9048	61.5778	52.5069		42.7313	7.50423		841.06	55.8048	64.1403	293.016	63.7652	146.766		43.8515	19.2195		23.4713		24.6025	15.7688		74.4542		12.2208	6.82538	41.8141	54.5529		30.3782	24.3379
843.406	132.754		64.3274	54.4231	274.862	72.1496		24.7465		42.2863	88.6732	67.6756	84.2589		36.6538	30.9905		843.934	41.1058	75.2265	373.231	95.8409	115.912		43.0118	40.4765		16.6069		13.4054	8.63105		63.812		20.2481	7.57223	56.4794	36.6833		24.4935	23.692
846.279	72.1115		56.089	63.2547	326.997	79.0438		36.6555		23.9643	81.7264	68.0565	69.7107		36.7046	26.4652		846.808	56.5569	105.04	459.225	50.3488	143.663		28.0163	34.5882		20.5977		28.7729	25.6111		56.8803		24.2691	31.3036	37.1348	35.9645		26.322	24.0427
849.152	108.17		70.2518	65.21	363.672	76.3382		43.8649		33.923	86.6344	99.7205	99.0125		33.3138	24.6389		849.68	55.7182	58.5692	417.497	64.2889	124.919		35.735	33.6946		16.5808		20.1351	15.2993		57.089		23.5639	20.0385	53.3602	41.3764		26.4338	21.2491
852.023	131.239		77.6943	71.0085	338.288	68.7627		49.1772		48.4523	88.8254	87.9477	75.3042		27.2014	32.5063		852.551	48.3097	100.256	450.447	79.8013	206.181		29.0178	27.3656		10.8447		15.922	17.7007		48.2961		29.7125	31.352	53.5858	39.509		24.115	28.7392
854.894	123.45		76.8165	52.0809	348.344	82.8778		42.2294		46.3922	91.7294	116.018	68.726		46.7355	28.0675		855.422	65.1815	95.6589	471.675	73.4559	214.248		38.2948	41.6013		17.6742		25.1793	25.7311		50.3568		22.9959	20.7883	52.2414	47.2124		22.7945	33.512
857.764	167.521		90.5003	70.4174	384.14	71.1144		53.8176		39.3227	86.3455	85.8021	82.9977		41.08	43.1633		858.292	51.6336	121.359	421.981	88.9727	170.919		37.706	42.6917		12.0695		28.2391	33.6926		43.844		38.5666	29.3575	56.3272	46.7765		30.7594	25.4255
860.631	133.014		75.0595	63.7973	405.377	71.2025		58.6742		41.5337	89.6738	88.4394	86.9695		34.2329	37.7104		861.16	53.656	94.3455	387.365	64.6418	161.151		30.5414	29.9167		9.03152		18.5844	18.9692		39.3288		35.4752	15.7803	48.9932	34.0614		23.4357	16.6228
863.499	129.089		86.7064	41.2551	405.055	64.6921		44.5268		51.8755	87.0004	90.2002	89.5114		52.0747	35.9505		864.026	47.5387	116.479	494.925	92.7332	220.043		31.5607	38.9964		12.8677		15.2816	12.7906		40.0971		29.9873	26.0994	45.9293	47.047		18.8254	31.9609
866.366	138.305		65.0448	40.7321	400.373	76.7323		30.0662		37.4887	87.0403	114.254	90.4634		32.6354	39.4733		866.893	52.2718	109.049	359.363	57.687	171.439		31.9576	30.2107		6.24856		23.1911	5.59523		36.434		23.4087	22.8296	52.7357	52.4734		25.4986	31.2959
869.23	166.952		61.6994	56.8705	351.933	78.7535		43.1719		32.6722	88.6497	69.7224	92.4056		32.1746	27.1404		869.759	48.8654	102.346	413.978	84.6431	185.34		31.9188	42.7097		19.9115		17.0956	15.1546		37.1976		39.9545	14.6709	57.8223	38.3206		27.5992	21.3436
872.095	149.602		81.7209	69.5624	429.535	78.186		53.124		39.126	83.8285	76.4741	109.768		33.8424	35.9036		872.622	44.7394	102.649	489.07	78.8815	207.546		43.9037	36.4834		20.1782		28.995	19.8076		28.9577		29.6865	30.5633	57.1891	51.6085		29.4409	25.6753
874.96	170.727		86.8751	40.2895	432.478	71.6505		46.0527		36.58	86.864	80.0794	102.131		35.6744	40.0809		875.486	46.6239	79.3794	472.438	79.2723	147.857		44.8547	37.9717		19.5942		13.4695	14.7409		27.0026		24.9723	27.0911	61.5662	45.1672		24.9694	34.7189
877.821	104.674		74.8704	52.8124	419.763	46.6194		35.6882		20.2943	78.4691	88.9586	89.7538		48.1814	26.8113		878.347	54.649	78.5563	358.782	75.0855	149.773		34.2299	32.8746		5.53081		17.6034	6.0966		27.0441		23.0982	28.94	33.0837	39.8866		23.7815	29.6174
880.682	128.473		75.5576	39.7394	316.59	59.8603		45.721		40.7906	82.359	80.4017	67.0871		31.1072	24.5248		881.21	55.5246	66.59	289.103	80.1911	149.693		41.0294	30.9223		10.165		11.635	13.8489		30.2264		23.6608	11.759	44.1714	33.1669		32.4502	18.5139
883.543	130.844		51.9357	50.6607	369.56	69.5034		43.4784		38.0694	86.2467	70.5588	83.1309		25.8819	42.9315		884.069	51.8408	88.7703	346.599	64.1592	124.219		33.1133	32.3946		17.9499		10.9412	12.9102		27.9784		33.5055	23.426	48.1095	57.0179		22.6884	16.9814
886.402	113.507		72.6324	42.2763	320.573	57.9682		32.6533		23.9085	89.5634	81.6999	84.7352		31.9438	35.7515		886.928	46.7176	80.6774	336.671	72.6997	116.849		6.04146	52.5716		7.58669		21.2594	26.394		35.1561		7.0451	19.2	22.918	43.5898		31.2104	20.731
889.26	102.174		64.1275	28.7351	283.83	43.3522		27.2457		17.5979	100.592	71.2751	52.7501		19.2676	24.2749		889.787	47.6051	89.7312	329.619	45.5327	131.084		18.254	13.0333		13.0752		19.433	16.0153		29.3326		14.1599	18.732	37.1469	31.3024		25.3029	21.3366
892.118	105.132		69.8851	35.0497	257.93	39.9647		26.826		12.1276	93.7639	62.8444	69.1955		16.7205	22.7817		892.644	26.4933	86.6517	331.142	60.9383	146.123		18.4609	37.6298		6.8446		11.3995	14.3461		41.649		23.1459	11.5495	32.0963	25.7359		23.3942	18.2288
894.974	92.2236		44.3454	19.1407	179.674	33.6648		41.2542		15.7977	102.077	47.828	65.6216		20.0225	25.5522		895.5	29.2322	21.869	264.14	59.0564	134.868		12.8022	10.7909		7.46581		14.8598	4.67056		35.6771		-1.14919	-0.497481	24.0461	27.5902		14.7701	22.2588
897.829	78.7578		50.6749	30.8509	164.863	33.2558		20.3807		11.5981	101.961	49.3859	16.4685		25.7438	24.7363		898.355	42.112	21.373	168.513	36.177	99.8172		11.848	28.0868		2.0819		10.3057	0.847639		32.9892		13.2345	5.35607	12.9863	32.3053		17.1448	18.43
900.683	65.8651		6.67388	13.6865	189.097	29.4288		17.2155		17.5389	108.986	59.0681	14.0262		18.3044	15.4843		901.208	23.0025	44.5937	196.561	37.4402	45.7714		16.1882	14.9575		1.12188		-1.68258	8.44741		38.4421		9.90387	3.73364	34.5071	20.3113		21.8033	18.0273
903.537	51.1154		21.6566	18.6963	107.477	16.6968		12.179		24.3202	117.869	55.6148	24.4348		-5.28554	12.3461		904.062	16.3139	36.5413	180.684	29.5661	45.9304		8.9429	1.10297		8.5848		8.18454	7.04193		36.0359		-8.00085	2.67741	-2.54156	10.3182		15.0325	12.6238
906.389	59.2191		8.05321	24.7959	84.2029	6.79954		20.4113		12.3819	125.036	51.296	27.1143		11.973	15.7721		906.914	21.6361	23.7756	169.281	28.7046	42.0942		17.8321	26.2432		-1.09931		7.0575	1.91725		34.0567		10.5188	8.19759	22.1599	6.8959		18.5455	17.3605
909.24	53.766		20.9942	2.17153	25.7752	19.4944		7.64265		16.8541	123.918	49.8218	41.205		1.08117	2.46216		909.765	36.6693	49.8867	80.1528	20.1157	45.6628		21.1459	3.23836		4.49636		8.62638	-4.21257		30.1001		-3.11536	-1.86564	23.1145	18.3245		13.6293	15.5244
912.091	40.8865		-12.0702	14.9635	86.2946	7.59472		15.1432		13.7568	127.942	53.3522	10.7267		9.59908	14.8566		912.615	25.8434	17.5646	79.1984	12.9696	30.7363		3.02434	12.7983		1.94408		5.63125	1.65166		29.5464		0.396134	3.92751	19.6397	19.334		10.855	4.68665
914.94	52.8607		26.9879	2.45195	15.8616	14.955		-0.796699		15.3501	120.394	44.8773	14.8097		9.25685	1.37549		915.465	16.7285	23.2493	24.118	17.5362	-2.48538		25.1874	15.2132		2.52988		0.762172	-3.77514		26.2768		13.4741	11.1377	13.8755	25.7744		11.6515	13.2752
917.789	37.6985		1.04138	4.92718	12.5769	-16.2685		1.96285		-2.90589	133.56	33.5272	22.454		-7.10542	-8.41099		918.313	24.0546	13.9409	63.5114	13.5355	38.2973		1.6351	-5.23703		4.96882		-0.670777	0.0783324		33.1472		1.25879	5.35506	1.8321	15.2057		21.0169	13.862
920.635	6.83036		8.64054	-1.33058	-14.159	11.3511		4.58231		3.52817	134.298	51.1819	-6.05027		16.3909	-5.06439		921.159	7.37179	10.2193	21.8785	21.1077	33.1849		-4.07246	9.44666		4.11594		-5.82769	-7.78811		28.7307		16.4703	2.84988	4.49939	-0.352001		18.6682	11.0192
923.482	30.2462		-8.58498	9.83854	17.7517	-2.90239		7.32192		3.39298	124.321	38.4016	0.063868		7.29749	-0.733875		924.005	1.13006	8.97455	17.019	24.3926	5.03331		11.9239	3.98533		-1.45571		11.1505	10.7681		34.5995		5.53879	-12.6477	30.0274	18.0811		14.8894	11.2011
926.328	45.8162		-5.57194	-2.15485	-52.7909	-7.44934		1.77189		7.94861	134.916	51.4762	18.2553		13.3444	-5.42844		926.851	21.5895	-3.31004	-26.1671	6.40039	-4.16566		-1.07485	-4.77098		0.396611		-1.72498	10.6055		26.8932		4.03446	-8.44992	5.69628	20.8052		17.3946	7.92775
929.171	-12.1894		-21.4433	-18.451	-47.3642	-8.52434		-2.64754		-16.2049	130.081	31.6859	7.29842		-7.47834	-8.12884		929.694	28.77	-4.00834	51.1147	8.55106	2.93952		-2.50899	5.32683		-4.75573		12.1056	-3.13381		21.4798		-14.4825	4.89414	4.64593	0.546489		13.6138	16.5109
932.015	13.237		1.12833	-12.463	-22.128	21.9051		-10.0184		-4.23063	118.247	39.3952	29.0434		-4.74198	-5.39285		932.538	30.6718	-2.42046	1.66967	7.59956	-3.55898		7.33128	22.7097		0.229366		2.65268	3.26566		32.3597		-5.99495	2.18325	0.896419	19.553		24.546	11.8055
934.856	28.1623		1.2394	1.22103	18.7772	2.88295		0.684565		-11.4162	116.412	49.17	10.5004		-4.73591	-4.70345		935.379	22.4247	11.3139	38.7975	-1.67166	15.8918		7.02653	8.51779		-1.50509		2.90634	8.80261		28.7927		4.91904	4.95973	16.9978	-3.56955		12.9062	13.6716
937.698	49.7415		-13.3298	-17.106	3.25255	-25.7105		-8.0412		-5.32295	121.863	42.9401	-2.91053		3.12002	5.55083		938.221	20.1992	19.6353	73.1982	23.4898	54.4254		3.58558	12.741		3.18466		2.1614	-2.52189		28.6529		-4.84337	-3.695	8.67005	28.2983		13.2654	16.6782
940.538	38.952		-5.94169	9.11229	17.2113	10.5301		-2.2071		2.19045	112.314	52.8555	-2.90985		-3.45307	1.96654		941.061	33.1316	26.2438	54.1715	-2.62576	0.464102		-9.15058	9.53953		9.01299		3.40876	12.1487		30.2254		1.48846	-3.07154	18.6332	26.1771		21.4797	14.9684
943.377	35.4043		7.65603	-2.05486	-21.4318	-7.22985		-10.2033		9.40519	114.48	39.4664	13.9526		8.67423	-4.95461		943.899	32.4714	32.2793	79.0174	31.8465	29.5081		-2.90078	16.1833		2.69397		1.79294	-0.18498		25.2241		12.2586	3.99044	28.5874	14.7808		16.551	13.5441
946.216	46.5819		0.578809	-8.23801	64.7494	24.9886		14.9177		8.33138	128.645	44.8028	-14.3425		7.28521	3.11967		946.739	28.2327	31.0519	60.4357	10.7276	29.3573		7.77367	21.5424		0.684429		15.604	1.62006		32.2221		11.1649	-1.80813	30.6926	31.6633		24.0505	22.5465
949.053	38.3349		13.5606	5.39166	88.8873	11.0574		14.4484		7.25644	135.096	72.8347	43.9321		10.6899	34.4683		949.575	33.7154	22.8217	76.7263	50.6218	67.4118		4.44343	17.8869		19.6447		2.84206	19.1362		27.6464		8.64267	4.53252	24.2287	15.397		26.4061	15.9755
951.889	88.6634		56.3546	26.1514	138.46	18.9771		10.6459		21.8764	125.263	66.8722	47.3294		20.6733	24.7966		952.411	43.0496	15.5987	164.389	50.9392	42.5716		18.5386	34.3769		-1.4001		16.3672	7.50421		34.926		9.25934	14.1531	36.476	33.7018		18.3318	10.4041
954.724	81.4277		46.9742	29.7515	187.419	55.1679		3.45809		3.76808	145.556	62.3354	43.1596		17.9232	38.2521		955.246	52.5352	39.9629	190.624	48.5498	131.237		24.3392	21.8624		-7.73428		25.7394	22.5833		37.7751		17.8751	14.2523	27.8743	14.7278		17.2567	27.4024
957.558	122.618		62.0049	12.4923	157.038	22.7804		17.1135		17.8017	141.721	89.6443	73.2629		12.0049	34.9849		958.079	63.8724	17.1843	163.131	53.8836	63.0073		9.99534	28.9234		4.49803		22.9688	12.9435		39.0524		24.5031	13.3058	18.2737	32.185		25.0378	23.2565
960.393	131.254		81.1771	15.9341	171.117	0.674944		4.63223		16.2574	146.602	78.8091	63.6493		15.9488	25.9853		960.912	83.3611	27.273	195.31	26.7808	114.983		23.5071	38.2501		4.43946		-0.804445	8.5859		38.0412		0.119025	11.3599	29.6643	43.9233		16.9611	19.5382
963.225	138.036		79.4812	17.5172	220.357	15.9819		3.13463		12.4253	168.485	77.9697	56.449		15.7349	14.5534		963.745	97.1315	51.509	217.76	31.4012	170.765		23.7246	49.0124		16.5211		18.4194	18.0817		44.3145		7.01436	10.425	38.496	40.9429		27.3126	11.6758
966.055	96.8151		95.0577	22.372	203.46	26.7218		10.3509		0.855524	177.225	86.9863	62.9621		15.5234	-4.89044		966.576	80.1934	61.4624	132.783	48.4551	117.452		23.2278	25.6205		3.17002		7.64076	4.28896		37.5861		17.7795	4.0512	35.889	29.1138		20.5204	20.0971
968.885	150.04		94.7771	36.3587	188.026	28.015		22.9813		7.43817	208.503	91.9888	51.7589		7.15448	12.9329		969.406	75.967	48.1433	225.476	60.2223	120.344		19.0069	38.9443		1.52934		21.9996	14.0637		40.8562		10.1045	11.8286	26.8632	38.8659		20.4415	7.80418
971.715	128.132		73.0596	28.6277	235.656	22.8825		18.046		25.1434	234.817	87.1374	88.6895		20.7783	-4.97538		972.235	41.8923	71.9815	305.842	73.573	178.242		40.782	22.4041		-5.82866		-2.63356	13.2631		34.8399		13.8598	-1.25259	38.5487	19.6093		20.5048	26.5091
974.543	140.651		78.1971	40.4692	323.851	34.1741		22.9553		9.56135	269.846	80.0021	75.8941		10.535	13.684		975.064	63.8093	55.9573	322.078	53.4871	151.346		38.5534	61.8597		5.95262		19.8603	6.74517		41.536		13.3368	2.24751	36.9554	38.634		29.2815	25.2129
977.371	188.037		39.469	31.4337	410.013	44.4503		29.5694		15.8222	336.734	113.003	106.813		14.1449	30.1923		977.891	66.1681	99.8105	364.086	65.2747	220.955		51.4709	55.4514		7.01641		10.6425	20.0811		41.9446		19.0943	8.73949	34.7836	34.8101		31.6294	22.4876
980.196	167.14		55.5955	36.2516	345.441	42.7314		7.75845		4.37598	414.765	107.99	101.866		25.458	8.10985		980.716	54.2386	106.091	372.166	69.916	189.171		53.0946	43.0391		7.791		11.5725	22.5585		43.2089		20.8633	14.0936	41.903	41.7075		20.1198	15.4752
983.022	199.12		33.2866	44.9241	418.738	30.4288		4.6528		14.1929	517.075	120.694	127.343		30.2046	18.1668		983.542	60.731	92.5199	397.516	89.4108	188.492		58.5748	56.343		7.70462		4.92024	18.3167		38.1856		19.0537	22.5904	40.4539	37.4563		22.1805	15.7478
985.847	168.378		36.5431	27.8702	455.504	27.8418		31.6926		25.1532	570.537	107.253	134.535		28.5048	29.6435		986.365	52.5252	102.816	376.838	81.6392	188.818		51.0413	37.2131		5.47301		16.6959	12.3591		42.733		0.955961	12.1008	53.5762	49.2066		23.6686	15.1612
988.669	162.943		52.9353	40.1004	384.941	67.681		19.0081		22.1069	648.419	109.24	121.432		31.9486	12.2401		989.189	81.3113	77.2699	360.03	51.8614	188.951		60.5143	47.3594		8.80927		19.3295	17.6835		40.565		20.4392	-1.96544	42.6999	41.2483		22.5851	25.7177
991.492	188.076		49.1835	61.325	516.048	64.5068		31.8898		28.4842	672.742	134.652	179.314		14.8063	26.8369		992.01	71.5293	117.012	414.493	78.0872	195.29		46.9838	58.9421		18.7148		12.9612	16.4342		34.9667		7.78411	18.681	38.5352	49.1414		24.359	20.4152
994.313	205.217		82.2879	70.9742	551.629	52.4811		45.0475		22.1453	663.346	121.342	177.491		11.2381	15.7143		994.832	68.6092	81.9009	473.228	91.0269	230.935		50.16	66.5112		19.6144		8.73178	23.3251		42.081		27.8314	19.7714	46.092	37.6161		22.2744	28.6837
997.134	205.377		78.9491	70.7585	538.182	74.0327		34.0717		39.0804	662.949	122.028	176.084		26.6641	12.2924		997.652	81.9711	146.658	591.232	96.4103	310.185		51.0529	70.6468		9.08823		11.5005	10.2134		37.48		14.61	15.9946	59.0803	41.0822		17.4752	25.2362
999.953	204.104		70.4775	73.2582	557.511	76.142		41.6523		44.0095	621.414	138	157.532		43.7944	35.5715		1000.47	62.055	131.133	450.508	112.078	256.042		52.5027	59.499		10.6993		13.8475	14.3841		38.8776		19.5202	25.0919	56.0702	49.6999		31.3896	17.7879
1002.77	260.42		80.8541	85.7536	674.015	84.9695		54.2398		28.2129	624.018	174.25	214.695		60.0593	45.4119		1003.29	77.5709	163.907	548.054	125.459	256.705		63.6694	82.2079		22.4479		27.4629	22.8385		34.417		35.1526	29.0426	63.6217	53.6092		35.8744	29.1966
1005.59	206.605		77.3788	68.8051	496.296	78.3556		34.6742		39.5608	636.474	159.216	185.555		39.899	25.5339		1006.11	71.9389	128.548	425.471	77.1339	254.875		39.694	83.6234		5.342		13.8068	11.8625		35.2402		19.7871	8.42713	43.7549	52.5101		36.2168	37.4615
1008.41	189.219		72.7522	80.293	546.455	78.4708		46.3959		34.9033	623.649	168.889	171.141		45.0136	22.9377		1008.92	77.179	106.197	470.758	95.533	248.55		51.5758	53.7458		18.8079		22.5704	10.4552		48.7771		16.5745	26.9568	67.6098	55.2726		23.4157	18.8675
1011.22	227.981		78.4145	79.7677	476.393	83.7155		38.115		23.3805	599.976	155.268	163.713		33.1234	30.3236		1011.74	67.9812	131.994	477.616	109.496	189.633		44.7351	78.305		12.9796		12.7628	24.7599		48.5988		36.9245	18.6421	50.0264	66.8967		29.9002	15.5597
1014.03	218.623		84.7863	65.2495	512.812	80.11		39.2618		33.7128	525.722	157.515	180.852		23.7983	22.8518		1014.55	93.5055	125.8	492.744	89.1833	242.221		58.7518	43.7112		11.7193		14.9541	8.9203		46.5613		21.7081	14.322	66.1647	50.6625		33.3832	38.1071
1016.85	197.264		89.018	53.4387	509.011	68.795		28.8264		33.1801	442.62	184.749	152.707		33.9088	34.3727		1017.36	91.3121	125.754	538.643	92.3046	267.916		57.1961	70.2544		16.4571		22.1446	25.3669		38.2376		25.9248	21.018	47.3048	53.2901		27.0099	32.5117
1019.66	212.345		77.3999	59.7657	586.794	75.1808		38.2591		23.7828	365.937	155.27	189.419		35.1448	26.1764		1020.18	60.6908	110.866	540.412	89.86	264.018		61.3482	84.5148		17.2031		30.7643	10.9518		42.7697		19.1551	30.7192	48.1668	53.6294		33.3492	30.6285
1022.47	237.295		73.6325	65.3808	499.361	81.5778		36.82		22.8209	285.261	133.788	177.549		23.3767	13.9632		1022.99	67.9318	127.546	466.651	109.56	258.127		56.7781	62.1924		16.9374		6.66315	20.2471		42.5857		23.2292	16.4161	40.0205	34.6904		29.8321	31.0316
1025.28	200.826		78.2863	58.8544	541.912	76.5464		17.0994		34.8447	230.441	155.013	163.536		10.8945	29.3234		1025.8	76.465	135.815	464.96	72.4036	188.042		65.506	66.7272		28.3903		-4.00865	24.5498		40.4016		21.6078	25.8389	65.0262	52.6132		36.4567	19.862
1028.09	228.506		89.6715	61.4666	519.05	70.5171		18.3775		41.5843	193.336	163.956	169.95		27.4084	25.8077		1028.61	71.4306	128.522	509.239	95.6818	195.764		37.7919	69.6995		7.26183		16.8981	16.7012		36.6444		21.7006	-0.592279	27.1737	47.8179		29.5099	37.5487
1030.9	217.346		67.9087	57.218	468.275	76.4903		23.2243		42.0299	160.089	156.885	122.942		17.6387	22.5861		1031.42	71.2484	105.518	412.288	73.1143	211.193		33.656	50.9392		4.85209		13.3643	8.13732		32.458		5.50787	12.8424	41.1832	61.7344		34.5629	26.0928
1033.71	231.907		61.9981	79.6787	505.989	83.6164		20.6502		28.1818	139.414	144.393	154.202		37.4255	30.3486		1034.22	83.4986	104.672	410.108	70.2613	198.029		48.3684	56.7564		19.5812		18.7002	5.28721		38.4127		18.1798	16.2836	55.9047	44.2328		28.7585	26.4922
1036.51	219.839		56.9602	57.7192	449.492	77.5958		23.8454		31.4099	130.168	146.257	143.331		37.7188	26.4656		1037.03	84.2512	105.825	396.097	76.1226	182.672		49.2292	53.9312		21.2493		21.6658	12.078		37.0812		11.6467	21.8116	51.4182	52.9431		31.3829	23.606
1039.32	207.771		51.9154	35.7596	387.687	71.5789		24.9098		34.6347	114.351	142.679	119.737		32.1491	21.4374		1039.84	82.1562	105.707	382.156	81.7084	160.223		42.7986	43.5238		21.7566		23.7812	13.4448		33.4628		4.24877	26.6164	44.9237	48.5053		33.0061	19.0051
1042.12	177.084		60.734	39.9405	410.074	57.7061		20.3239		37.9261	105.679	136.749	116.713		27.9263	16.7642		1042.64	45.4136	91.5972	290.486	35.4388	114.58		45.6467	38.9042		22.6331		20.8265	5.87078		25.4143		5.93617	6.07851	48.9412	31.5796		24.344	30.2607
1044.93	167.118		63.2764	52.5519	374.455	56.1278		16.8877		32.2145	85.7198	121.536	107.397		18.5706	15.6561		1045.44	64.8135	93.3564	351.085	69.8837	99.6454		38.7835	27.8524		31.3589		4.0119	7.87593		33.7939		15.6292	9.26797	38.2409	28.2258		30.6806	34.6578
1047.73	159.584		51.533	46.4443	348.43	66.1243		16.4413		38.49	84.0474	148.741	131.66		21.2023	-0.316383		1048.24	71.0759	94.2644	364.254	56.1932	128.518		34.7792	63.2286		31.0943		8.05736	7.45039		38.7444		20.7579	34.175	44.6927	55.154		21.0181	42.1983
1050.53	148.21		41.0841	54.628	339.901	43.2661		18.575		22.8931	79.6616	129.093	113.633		34.4015	12.2765		1051.05	65.4908	94.1814	357.392	52.5074	126.598		28.064	51.3819		28.8193		-5.18698	7.02467		27.6931		15.6127	6.22991	26.8567	50.3743		26.0694	37.7373
1053.33	163.419		62.49	65.3833	400.17	35.5635		12.1389		17.8853	71.9914	124.723	144.605		27.6084	23.7254		1053.85	50.4682	71.8274	303.001	75.4063	106.785		32.6279	53.8982		27.544		17.8478	8.7485		24.3557		12.3237	-3.99707	39.1628	38.3167		33.9776	36.8478
1056.13	183.069		41.1912	39.0004	192.437	22.9968		23.6288		32.1651	68.4636	126.921	73.8668		18.803	21.5906		1056.65	52.7482	28.4724	329.879	36.7299	83.8808		43.611	45.8427		11.5587		3.75306	16.602		25.5885		6.04114	11.7936	48.0512	33.5413		31.4575	30.6718
1058.93	149.161		15.3179	19.6196	278.804	50.8765		8.6279		31.2927	55.3654	106.407	101.559		26.1457	20.7118		1059.44	56.0208	59.4165	257.927	46.1984	55.3839		33.3236	20.6455		16.1433		13.9388	13.1755		32.5343		9.9052	12.6277	42.0718	41.1979		30.2224	23.0674
1061.73	118.266		20.4539	28.0458	186.772	31.8972		21.9077		31.4283	58.5527	115.891	76.8107		30.6264	34.0029		1062.24	47.006	63.0799	295.645	27.5317	46.795		11.5956	33.5868		14.8681		18.4051	14.0314		30.9083		24.9161	21.8627	29.8148	30.1368		36.9871	42.3186
1064.52	176.673		34.7526	36.1032	212.842	53.071		22.4685		45.1321	52.4554	127.222	71.2131		19.3955	37.122		1065.04	58.0038	64.9024	297.232	50.8699	86.9141		27.5873	36.2466		22.1732		28.172	17.7164		34.4244		26.2339	20.1165	42.42	52.2279		40.8958	34.7134
1067.32	153.082		46.3477	47.2399	222.616	56.5242		32.3202		64.3942	41.6437	125.702	67.3362		37.6671	35.6646		1067.83	44.9943	61.5943	265.489	64.503	85.7414		26.8587	29.0451		22.3287		11.2098	23.4323		31.3687		14.5994	25.9395	42.8876	46.8912		36.8034	33.3927
1070.11	164.224		20.0816	29.5111	208.895	32.6167		22.5814		35.6648	43.4044	128.9	71.8802		31.7062	43.3482		1070.63	72.4276	55.5755	256.615	61.7111	36.8768		20	38.5522		26.9147		21.6511	18.1591		24.5971		23.9279	17.5764	41.3476	41.6968		41.1389	35.0717
1072.91	158.378		17.4105	13.9292	180.78	68.4447		24.651		34.0741	48.3086	128.796	60.2853		35.4772	31.3417		1073.42	42.0035	55.1362	289.311	52.0643	-14.9794		13.4113	41.1981		14.6383		22.4904	22.1563		31.3957		14.554	10.152	53.6799	38.2147		34.1893	28.4654
1075.7	159.686		16.0371	34.2962	168.672	59.5975		35.8159		39.1703	37.0702	134.13	53.4117		18.9062	15.6493		1076.21	58.7222	38.2764	289.077	43.5726	5.16988		21.2627	26.993		21.0858		9.38831	12.8842		33.1944		17.8985	9.01706	35.2948	36.745		42.8118	25.4298
1078.49	177.867		44.6927	22.9572	269.973	68.2608		45.5058		42.9148	41.6893	149.452	72.2398		36.7942	8.09506		1079.01	71.4437	58.9961	261.512	55.646	37.0277		22.3948	30.5067		17.8145		5.15961	6.85077		24.9914		23.3451	10.5959	26.7621	42.1276		32.8622	24.9648
1081.28	158.632		63.4727	34.2686	215.984	101.213		47.8275		33.0497	36.3088	132.212	76.2296		23.9881	39.1865		1081.79	61.5879	55.4455	286.516	22.5845	52.2942		28.9573	40.4396		21.0878		30.7922	18.003		27.6457		8.28991	14.0625	43.8119	33.2326		38.7696	31.7866
1084.07	202.41		56.7026	50.5132	276.106	104.754		63.0109		46.604	40.0707	143.821	102.492		48.7614	25.6243		1084.58	60.175	92.7645	365.99	68.9683	83.1694		30.0904	24.2316		5.82104		16.8462	18.1564		27.4422		13.8031	9.40891	43.2842	37.4801		31.6771	25.0351
1086.86	139.631		70.781	42.3425	278.14	94.0244		31.0459		28.3077	31.9769	125.148	95.6257		20.9348	26.2588		1087.37	52.4749	103.943	264.934	41.9174	23.7536		29.7943	43.1628		16.8459		17.3416	5.74079		26.9519		-14.5447	10.616	31.3391	44.44		37.4419	27.8554
1089.65	133.717		39.6089	17.5974	210.188	102.865		21.2329		40.0011	37.0266	144.604	88.7524		21.4191	34.5706		1090.16	55.6377	95.992	398.547	45.1618	72.5468		42.6492	33.3733		8.72271		15.8387	9.03614		28.4599		-6.59707	3.54462	42.9666	45.6924		29.6358	26.1044
1092.44	150.398		30.7256	43.2775	288.652	57.7153		23.7017		5.42425	17.7906	142.358	79.1719		20.0534	18.3014		1092.95	50.6634	51.6205	403.829	78.5516	74.8491		42.2149	43.3133		-1.10895		15.6184	-2.51743		14.1113		19.951	-0.397115	37.0267	23.0973		32.2588	39.7813
1095.22	124.802		41.5715	12.973	187.731	60.8659		7.03382		13.118	33.84	127.53	134.734		13.8177	12.0415		1095.73	46.832	59.5489	324.981	57.8068	83.0607		35.4917	40.5227		5.49075		-4.88973	9.63957		19.1899		10.9283	-0.155469	35.2295	44.2048		23.0239	34.1729
1098.01	144.792		31.4266	23.9643	266.828	85.0268		7.2282		4.96199	24.8907	143.852	113.74		8.02226	19.2009		1098.52	53.4236	80.6274	468.102	48.3474	55.6817		23.6396	39.4517		5.67223		11.7533	12.9478		22.1259		14.4849	-4.1835	54.4349	34.8949		25.9321	33.9925
1100.79	143.226		47.8617	23.2415	315.244	58.4896		19.4249		23.3763	20.7977	155.881	124.879		8.35737	30.22		1101.3	67.5981	62.576	405.392	70.1836	89.3122		51.9188	37.1004		7.12561		19.8285	3.81741		17.7752		12.201	21.9381	36.6431	45.4476		37.1266	28.0979
1103.57	122.254		46.7365	39.5263	268.079	33.384		12.4741		11.8012	21.278	143.62	123.602		20.133	47.0997		1104.08	55.3456	63.9547	437.552	57.8854	131.352		30.9194	40.1689		19.731		31.3258	7.54843		23.8518		19.4966	21.7814	50.134	51.713		25.7492	31.7741
1106.35	151.578		59.0413	62.0981	236.336	67.7296		17.2457		13.647	23.9006	157.367	154.459		35.6193	38.3991		1106.87	63.0961	80.7836	471.381	59.3027	108.902		28.9214	35.5272		20.0585		16.5468	19.721		20.3569		25.0822	32.7856	36.9176	17.9811		29.659	24.5933
1109.13	186.487		53.9362	58.3986	430.216	87.9379		30.59		14.3436	19.3805	165.392	173.62		43.5363	25.5689		1109.65	50.1396	87.6128	555.679	75.7257	95.1622		42.4951	43.3155		18.5184		24.6302	23.8851		20.7183		49.4112	38.657	39.7141	44.1018		31.711	17.2705
1111.91	196.832		77.5617	52.5661	368.419	88.8698		24.7978		10.9113	28.8606	170.127	212.345		10.0243	30.8689		1112.43	63.7462	100.312	595.347	75.5845	184.832		38.7804	50.3937		26.4205		41.2861	12.0509		31.0791		43.8778	37.5344	40.5034	51.2353		24.1913	24.6606
1114.69	176.632		90.05	41.313	449.448	111.675		3.71816		29.9002	21.341	191.58	187.945		41.7933	30.1792		1115.21	80.0859	125.602	627.883	95.589	188.012		50.9277	56.1821		22.3251		29.5323	23.9285		17.1534		37.5045	31.7131	42.2956	39.6516		32.2438	33.3376
1117.47	182.307		79.8288	63.2075	473.802	113.071		35.3612		12.6103	21.6785	173.313	177.97		38.1985	30.7699		1117.98	80.2687	128.173	615.389	79.3192	175.403		56.3668	57.6807		28.6522		26.625	20.6779		21.513		32.6453	22.1946	36.6868	76.9307		39.4396	26.8706
1120.25	189.849		70.0579	56.9691	469.985	101.04		38.717		14.1718	11.7313	183.194	180.57		28.2635	34.7912		1120.76	75.1846	142.194	663.164	121.915	127.703		47.658	66.6096		15.7135		21.4304	29.5593		21.5862		18.4381	18.2473	53.6368	48.0727		31.2067	43.5467
1123.03	189.117		65.1477	68.5885	469.996	96.8834		5.07561		29.165	11.9263	168.784	213.756		19.8999	30.3834		1123.54	57.0937	110.935	643.209	75.5074	167.115		50.5314	81.5388		24.6166		20.8085	5.2066		23.231		28.1252	33.482	50.2899	44.3575		25.4031	37.5087
1125.8	192.121		90.5141	63.2252	465.636	106.03		29.437		20.5998	20.9794	185.523	188.937		37.2578	51.8364		1126.31	93.8659	89.9775	768.222	86.2554	195.437		58.9771	62.8984		26.8226		28.6194	14.2449		23.8754		34.3712	39.1388	54.816	66.6452		39.3138	35.4708
1128.57	194.572		102.494	49.4395	451.908	125.899		16.8108		25.8764	16.3177	167.111	192.843		23.7573	30.8605		1129.08	77.5013	101.31	705.505	104.429	184.195		39.7051	71.9787		34.5914		44.4332	27.8946		17.8043		27.4778	35.6572	44.7652	47.3658		20.7968	27.576
1131.35	201.749		100.344	75.2316	558.513	108.241		37.1785		35.1957	24.5141	191.129	207.186		43.4725	30.6826		1131.86	89.2799	149.374	870.457	117.049	246.341		60.0057	87.1033		24.6533		38.4076	25.0796		15.3047		49.3152	43.7671	50.0074	57.0894		33.5652	26.5382
1134.12	202.093		89.7656	72.4673	553.596	98.8574		39.3992		31.4884	11.5666	187.995	196.448		50.2704	30.1973		1134.63	95.9117	123.879	849.377	91.5254	217.597		55.9309	44.4683		30.8582		35.4286	27.4974		24.2327		53.7334	40.0286	56.4028	43.8197		39.049	35.0726
1136.89	237.874		114.3	81.7063	493.378	114.96		39.7728		35.7834	10.7633	157.011	180.518		27.2103	39.2427		1137.4	77.2768	138.525	896.967	108.298	257.266		58.0994	64.6942		27.9417		51.976	32.972		22.3043		49.0125	62.5735	61.7914	60.5495		36.1042	35.1773
1139.66	195.392		109.67	87.978	641.142	118.685		40.7194		47.3608	6.67301	169.176	198.165		63.8623	60.4785		1140.17	74.3452	132.376	941.095	100.786	255.389		55.8522	64.54		30.584		49.1152	40.459		22.8035		42.8824	60.8055	59.6131	66.2724		34.8737	35.1402
1142.43	210.053		111.509	80.2771	545.824	114.022		40.1281		29.258	12.5838	179.331	165.68		58.3144	63.6076		1142.94	70.9969	161.378	951.241	108.421	224.583		84.0633	75.3308		39.5589		50.5203	29.5514		23.3014		50.9146	69.9763	63.588	67.2985		38.2158	30.2463
1145.2	184.184		88.0114	82.8257	568.418	101.997		43.9079		36.6158	19.4947	149.915	196.061		68.3158	65.1464		1145.71	65.0718	131.667	889.255	121.212	253.728		67.093	78.7028		46.5012		43.9289	34.8953		24.0861		52.8706	52.8698	46.1262	66.0377		40.5572	26.2096
1147.96	192.903		101.095	99.4012	560.543	99.4161		41.443		40.0532	11.2626	141.929	163.311		68.1728	62.544		1148.47	72.8702	164.234	972.939	113.167	266.151		58.4259	65.6559		40.7429		53.0609	35.5318		27.5845		68.0775	44.4852	72.1077	61.5267		29.9001	29.4591
1150.73	207.071		95.6121	72.6041	647.712	115.407		46.926		50.7187	9.02959	140.802	194.018		73.4258	81.3177		1151.24	76.8219	141.373	1012.29	98.8219	269.286		67.0421	63.0303		34.8333		56.4765	39.7777		19.0826		57.9087	70.5928	71.7924	70.1345		41.1005	40.5659
1153.5	217.687		122.224	130.349	575.225	106.583		57.6479		37.0553	7.65456	153.525	164.735		86.8482	85.8142		1154	72.6275	133.533	1047.61	118.8	262.734		61.896	64.116		43.2072		71.4756	56.2711		21.4374		73.2819	72.2686	43.9205	51.0257		33.5874	38.244
1156.26	182.751		145.359	108.708	616.606	115.571		49.7373		52.2552	5.13753	151.828	168.432		96.249	105.075		1156.77	77.1465	159.134	1052.2	125.481	316.594		70.4153	68.203		63.0249		71.7584	63.35		27.6489		96.9464	103.645	56.7619	52.4903		33.3598	39.6374
1159.02	179.254		155.647	150.852	608.227	115.07		55.0218		80.4487	10.7625	135.84	151.435		114.793	128.3		1159.53	58.6789	159.457	1011.86	114.157	245.368		80.05	69.5816		56.6967		87.465	65.429		18.5742		106.332	118.764	60.3267	67.1082		40.5617	38.316
1161.79	172.785		149.947	131.214	497.697	102.154		90.59		70.5157	8.81542	129.422	160.589		118.061	141.658		1162.29	65.2049	150.072	1031.29	103.85	241.754		65.8283	72.5417		58.2223		73.4752	65.9407		25.9282		73.0192	93.8748	59.1749	57.5795		42.4781	36.567
1164.55	164.186		159.69	130.865	649.016	78.9734		81.4529		61.2864	-1.5597	134.294	164.322		108.322	155.169		1165.05	83.4544	132.558	1059.19	116.97	269.254		50.4704	55.3434		42.487		67.1993	50.0251		33.425		77.0074	110.858	53.8865	51.9142		29.5382	31.1034
1167.31	176.465		109.445	103.096	604.385	85.5171		51.3197		68.2109	-0.221187	147.016	168.645		92.016	132.543		1167.81	98.8475	152.346	1140.66	113.237	254.467		60.9764	73.1569		40.9717		55.3473	39.1024		24.4926		68.6466	61.433	59.8816	54.9623		25.0267	26.6411
1170.07	197.054		87.7828	64.9177	580.306	72.2156		39.0403		54.2893	-0.0248077	137.887	161.827		94.5735	85.1995		1170.57	88.2441	152.716	1128.39	139.951	241.593		54.0562	40.9721		24.8054		45.3691	29.6225		22.132		50.8021	47.29	55.6002	73.3038		22.8029	39.0353
1172.82	219.802		94.143	51.5989	705.479	60.789		57.0549		40.2216	3.45647	155.469	175.019		66.5644	80.8593		1173.33	75.9343	156.818	1160.5	149.661	290.133		59.85	77.6492		34.3632		42.1146	28.2855		30.9142		54.9713	46.1494	57.8923	58.9388		38.5787	38.4308
1175.58	218.14		106.216	32.1501	654.706	67.5172		22.6533		33.298	7.36666	142.91	162.37		65.8487	78.8122		1176.09	88.1982	166.352	1162.17	126.528	323.487		59.3679	63.0382		26.2052		63.4251	40.514		29.6953		55.0092	47.3211	64.4779	49.1473		36.6412	33.9688
1178.34	193.497		60.8805	46.8615	778.387	37.8402		33.3856		37.8085	-3.43825	137.061	167.862		60.5565	53.391		1178.85	76.3157	178.897	1236.11	144.682	311.355		61.6	53.8592		24.3414		42.1695	32.0432		16.3343		49.0581	57.3644	72.0571	73.4993		47.7042	23.9362
1181.09	220.304		66.9777	22.283	667.825	51.1098		33.5619		40.4633	6.04203	116.643	187.234		57.408	60.3438		1181.6	100.017	164.605	1247.32	135.133	312.237		76.9763	66.6723		19.6021		35.5925	24.1455		27.6871		37.538	51.7092	71.2199	78.8549		40.911	35.761
1183.85	232.701		72.2602	57.4348	756.92	51.3164		28.7321		26.9924	8.52219	155.084	176.607		70.8431	50.0737		1184.36	97.7216	190.605	1298.3	161.302	330.234		67.4781	64.4975		41.4236		38.5162	16.6806		20.8968		48.6035	49.7919	96.6663	69.494		40.1184	42.7294
1186.6	280.119		96.6293	62.7468	846.472	54.5376		27.4862		28.7958	9.14522	141.956	178.421		61.2695	45.4768		1187.11	95.8501	219.477	1319.75	183.337	375.845		72.155	79.755		42.0144		49.6449	24.7687		23.9634		48.9848	52.5804	88.4064	94.7168		44.6115	31.1273
1189.36	266.407		85.1721	41.6056	761.984	59.0635		39.9542		32.1838	8.62612	145.107	196.825		51.563	44.8834		1189.86	100.702	197.641	1322.07	169.529	369.57		73.1262	79.8647		28.4523		46.2643	28.8251		27.0309		64.1193	44.1001	79.2901	79.7932		42.9633	40.5247
1192.11	287.015		91.3423	38.8384	743.956	30.225		66.1361		50.2863	-0.180133	136.979	223.661		70.7065	29.0036		1192.61	107.558	204.968	1319.15	165.719	374.91		66.4983	84.2668		25.5807		47.7578	36.5132		30.8114		51.3241	65.0175	88.0375	84.1633		58.3158	43.2096
1194.86	291.774		87.6433	63.0397	834.09	72.6461		32.1819		37.9734	6.72842	148.271	194.229		54.2987	64.1273		1195.36	115.568	220.877	1394.71	171.915	380.065		46.9001	98.5313		33.0478		48.9555	44.1894		33.4499		49.4759	58.0343	85.0786	79.3971		43.668	44.1802
1197.61	266.994		77.2298	61.9712	829.186	50.2117		67.3816		39.0852	24.0648	154.284	217.088		68.0448	64.3947		1198.11	107.142	227.368	1366.13	182.549	366.336		76.4565	99.5083		39.0792		46.5973	30.8849		32.3733		52.0432	61.5114	89.2535	92.3446		42.1651	36.4362
1200.36	300.085		106.719	78.6229	925.645	67.9417		60.1237		34.2018	22.973	166.877	242.389		89.4949	77.2357		1200.86	104.869	245.012	1407.52	189.621	468.721		74.5876	82.3479		36.3857		59.2333	39.7264		30.4407		59.5803	68.9074	83.7321	88.2958		45.2339	50.4079
1203.1	325.057		117.219	54.5649	882.869	86.6725		62.1826		32.3331	10.5951	179.31	221.132		71.959	73.0904		1203.61	117.59	244.388	1402.88	188.559	427.422		65.7232	78.4801		35.9978		56.3867	30.5682		41.6501		64.631	76.1239	83.9145	99.6808		51.8744	47.9523
1205.85	304.62		105.312	60.807	887.259	58.012		63.1054		45.4594	3.35999	157.044	264.747		78.5673	68.3689		1206.36	101.895	241.627	1384.31	181.645	454.939		75.0037	76.465		39.9142		51.7556	29.703		30.5735		50.6852	63.5854	85.9707	89.4997		44.2308	42.0682
1208.6	347.775		108.545	68.6393	919.414	75.9355		54.7521		18.0207	22.4097	158.198	242.805		66.1797	47.9411		1209.1	122.924	226.318	1433.7	187.599	447.071		86.2889	88.7327		30.5349		43.4187	32.8407		24.3549		41.459	74.2662	87.7408	106.612		38.445	47.6128
1211.34	314.092		110.08	63.6118	958.838	72.8729		57.3926		29.5869	16.7452	160.073	209.865		68.2263	58.0871		1211.85	136.087	238.723	1414.27	194.699	429.719		83.4389	99.4432		42.31		45.506	37.8314		28.2784		73.2023	61.043	84.7947	85.4289		52.517	40.5871
1214.08	299.72		101.916	65.7444	948.43	62.684		67.6069		36.5862	13.6526	168.798	183.088		61.8471	57.0969		1214.59	122.833	220.579	1437.4	201.378	436.984		66.3038	91.8667		45.9494		61.0275	34.4049		34.346		67.9874	64.9478	84.5725	96.5493		51.4469	36.8481
1216.83	283.66		94.7627	75.0271	996.792	53.3688		59.975		40.4528	4.98769	169.244	216.185		69.6122	51.9605		1217.33	123.294	250.729	1475.1	206.494	496.464		82.4637	111.863		28.5931		52.1331	32.6914		30.6987		69.3615	74.0359	89.3543	92.0936		45.5207	56.6808
1219.57	321.613		107.761	88.1798	1027.02	86.3471		75.7769		33.6045	16.6086	180.121	244.145		66.6716	77.408		1220.07	113.048	242.612	1482.67	201.187	468.761		93.9185	101.012		54.5212		58.3828	46.5508		29.3364		65.6046	61.4133	86.7099	98.3619		41.5953	53.8002
1222.31	325.457		124.339	99.4825	978.427	74.3487		75.8627		54.4815	17.6584	170.568	241.838		78.3054	59.8493		1222.82	128.517	255.357	1492.11	193.459	434.074		99.7983	98.0149		39.6036		55.3467	36.8431		28.6893		58.9964	74.0899	93.4995	91.9141		43.6708	45.6344
1225.05	289.174		135.069	100.945	964.504	80.9236		66.8122		44.5037	21.1359	175.726	224.255		68.3736	72.7346		1225.56	113.849	243.406	1444.71	196.457	459.604		67.9731	85.3006		38.4003		49.5948	17.2882		28.7573		70.8267	71.1953	85.0031	78.7603		49.7473	46.3264
1227.79	298.054		126.528	105.978	900.053	71.8015		62.3354		44.6712	19.1853	185.315	223.256		81.7263	77.9037		1228.29	133.186	248.317	1498.19	173.324	462.851		75.8631	113.169		28.0513		38.147	33.4462		36.5384		41.6655	54.7495	88.8006	93.8905		43.6816	52.7341
1230.53	315.676		114.428	116.17	955.277	94.9823		61.7124		35.5641	20.3764	166.625	224.561		63.8034	68.2168		1231.03	113.097	264.822	1460.83	195.898	487.015		75.3282	113.612		36.7165		50.1233	31.6071		27.8917		56.6525	55.0223	96.7422	92.6048		46.7599	61.7137
1233.27	313.031		106.479	85.6519	986.476	85.1659		62.9632		39.0324	18.4253	184.075	244.45		64.7451	56.5338		1233.77	124.011	271.909	1483.44	189.061	420.496		76.9484	109.777		31.0961		34.8138	39.9107		28.5311		57.0775	57.0134	90.6878	96.0332		56.6962	40.265
1236	264.41		115.399	80.4336	896.651	68.082		58.2076		35.2161	25.7591	173.237	196.634		57.8313	58.0048		1236.5	108.07	235.86	1422.01	156.091	399.495		87.1439	91.2259		30.0499		37.9921	21.9272		29.4557		40.5103	38.8826	100.208	78.6056		45.9194	44.9612
1238.74	276.811		130.61	86.0849	899.104	88.4406		40.8858		25.5553	12.8076	164.119	237.982		60.9221	43.8997		1239.24	84.8525	224.974	1464.76	179.989	444.511		55.2045	79.6782		17.1579		47.6935	22.2365		30.0956		32.5209	53.4723	93.1613	83.3321		41.7156	46.6573
1241.47	252.236		106.12	67.4556	809.134	54.3814		23.4277		35.8899	23.5689	160.562	196.485		48.0075	54.6586		1241.97	105.779	182.961	1483.77	167.315	383.744		72.4004	71.8441		23.8402		28.269	28.1285		21.0206		29.9689	54.0681	84.9791	80.3428		49.2258	40.7832
1244.2	256.974		85.9196	70.8358	826.544	55.9043		67.4033		34.8102	5.33096	179.167	213.434		43.2577	54.7115		1244.71	123.56	171.242	1406.65	170.789	341.795		55.7616	90.1635		26.6666		32.8386	9.87327		13.6609		42.1442	32.2314	76.8011	96.6477		49.7381	45.624
1246.94	231.585		58.0188	55.3752	726.233	61.729		31.1025		37.016	7.66486	155.472	209.827		39.0725	34.1984		1247.44	82.2153	173.536	1439.1	136.711	289.365		48.3981	65.9066		14.7772		37.8421	26.3307		25.4444		31.4566	35.132	71.9173	60.8067		43.6793	37.7518
1249.67	213.661		63.6972	31.2039	623.203	26.1354		29.0754		32.9474	17.7116	167.789	182.376		22.322	20.6793		1250.17	77.1546	168.703	1376.51	145.631	318.052		49.3399	63.2333		16.0419		10.8497	14.0809		22.2272		35.0758	28.0298	67.1675	69.83		48.3356	35.1654
1252.4	171.46		63.3849	37.3217	709.154	40.1233		22.0621		12.1644	8.47307	168.387	181.66		26.2963	32.7442		1252.9	101.668	171.164	1403.7	142.709	310.557		37.2771	52.5638		25.8807		32.8612	7.55367		30.8683		21.5518	50.6444	55.142	69.0074		39.137	37.1521
1255.13	176.003		26.2315	35.1685	682.088	24.1224		35.0523		9.10715	16.2344	164.696	170.961		28.2654	34.3831		1255.63	73.1856	161.789	1424.45	111.795	277.581		44.3596	63.4681		26.2935		26.5966	13.7291		20.3666		33.8842	24.2757	70.9807	64.3192		30.6524	32.7116
1257.86	106.001		28.9369	37.4541	612.104	30.7027		26.1863		-2.80446	11.9955	147.726	193.407		23.6793	20.035		1258.36	78.1375	150.427	1347.37	88.0298	224.223		37.8875	63.9462		23.4304		19.1859	9.34709		31.0083		5.37288	23.4835	60.2536	35.6452		26.0269	27.5572
1260.58	126.452		17.791	11.4686	521.305	12.4338		8.04384		13.719	13.1845	153.337	143.169		14.658	18.1026		1261.09	57.2335	137.218	1365.35	119.123	262.284		25.1308	73.4289		7.71132		19.1255	2.39765		22.2212		7.72762	42.8375	39.2407	64.5455		26.2595	37.2607
1263.31	123.219		19.3736	10.1917	504.391	3.18551		-6.24491		3.24812	7.23124	135.65	137.938		4.5017	7.61429		1263.81	60.9138	113.594	1383.3	81.2335	215.264		14.5196	42.1956		5.56618		14.0161	5.30074		18.7205		9.7982	27.5261	48.5221	60.5902		28.3503	25.3943
1266.04	95.8593		21.2545	8.22335	449.962	8.79771		2.61857		4.78302	10.4198	155.114	124.873		7.36027	-3.72995		1266.54	67.1584	75.8428	1357.12	73.7829	189.263		29.7737	40.4064		20.565		20.6205	6.92632		19.3621		6.44441	-10.1049	47.9478	40.3592		25.7271	31.8149
1268.76	106.385		-14.5765	-4.17659	417.12	-0.00985611		4.19571		14.6037	11.8943	151.15	118.824		3.6438	15.069		1269.26	46.6973	91.6756	1367.41	75.7606	186.18		14.7433	58.6114		11.2877		2.23872	-0.595646		15.8621		13.246	6.26726	37.8077	47.4126		21.6781	12.9495
1271.49	110.215		26.0275	9.15072	525.065	13.0524		19.4865		6.72018	11.2265	150.617	139.363		12.7923	-2.55799		1271.99	62.6705	82.5222	1378.77	71.4667	178.217		12.0084	56.8306		12.5842		10.2806	-2.82537		14.0764		5.05287	2.64482	44.672	40.6104		20.9143	18.0863
1274.21	62.9303		12.0593	-6.08381	370.098	-1.30565		6.931		24.7025	6.84365	137.935	144.628		-5.63418	-4.18153		1274.71	53.3679	88.6627	1404.99	50.8912	196.874		30.2789	34.3341		15.1645		7.60621	2.37666		13.4341		-8.71523	10.8875	41.9606	32.9626		29.0096	23.081
1276.93	86.6706		-14.7512	-7.46173	400.62	-10.6446		-17.6208		8.83058	4.46062	136.405	131.771		-1.04681	-17.6519		1277.43	67.6298	85.6871	1389.68	64.0442	155.249		25.8349	30.2618		7.60862		-3.62457	2.01106		16.0783		14.0995	-20.5848	51.5536	25.3192		24.1061	25.0769
1279.65	80.2962		1.59263	-8.68342	416.231	-8.55646		-23.3226		16.1045	9.79144	133.446	141.641		6.40537	-2.12187		1280.15	40.616	86.2854	1388.63	66.4857	168.345		20.5464	32.494		-0.0835378		-6.2826	1.63778		12.0078		8.04874	12.3732	37.7109	39.1003		6.63283	21.7889
1282.37	56.5172		24.3639	3.24075	409.132	-7.46112		14.5546		-3.04564	17.2651	144.919	127.248		-5.14733	3.40181		1282.87	48.6065	64.1878	1359.05	41.2258	160.314		23.9733	44.4406		0.937883		-1.79844	2.13681		14.5097		15.1624	8.19578	37.1626	33.0358		33.1607	25.6441
1285.09	100.194		-11.7175	9.8826	425.725	18.3515		-5.43434		-9.61066	17.5957	118.534	124.873		-2.40594	15.9397		1285.59	66.0314	91.1042	1380.24	66.4044	106.359		24.9758	48.1017		12.9729		14.9688	-4.2219		9.86909		-4.29986	-16.5473	43.0487	32.6859		26.4029	26.3573
1287.81	76.6058		13.2157	-6.17801	375.009	28.6027		8.87927		4.2482	15.2122	140.44	162.946		1.3401	-6.09807		1288.31	47.0308	64.8946	1447.8	35.0117	144.224		13.4137	46.7673		-3.56838		6.88954	10.2707		12.5149		7.0908	0.990139	48.6493	39.7805		20.2193	12.7868
1290.53	70.4837		4.28596	1.1974	455.686	19.7225		5.18678		13.1232	15.1145	140.058	170.747		3.0914	-0.55293		1291.02	60.1845	73.9792	1406.12	54.0676	161.31		21.8671	55.1576		19.0331		0.523747	10.9156		21.4462		1.92524	1.11146	43.4043	49.4396		23.0359	26.2164
1293.24	95.3774		-16.0565	4.01012	494.955	33.8506		1.07824		3.56439	8.15975	148.248	172.996		-1.86201	-9.1537		1293.74	43.4727	78.368	1451.81	22.1222	182.316		22.026	53.1224		11.928		0.88132	6.70257		13.5219		-1.52675	8.08715	42.1537	43.1033		24.2828	19.5052
1295.95	115.577		15.7444	22.82	629.619	71.7068		3.54372		20.0215	18.3469	161.3	183.973		24.8995	9.53798		1296.45	47.0554	116.911	1448.16	71.9056	198.242		26.8947	44.232		6.54648		2.10223	5.77174		8.16814		-0.677647	5.20636	35.0576	33.7716		22.3879	31.2232
1298.67	125.673		10.2719	9.21702	492.877	46.2808		29.0033		20.7644	13.392	175.933	164.259		6.37636	4.23413		1299.17	49.9325	121.328	1473.69	57.6977	155.889		20.7856	41.6363		8.44848		13.7464	4.42304		24.3879		9.25305	-2.52105	38.3959	27.4544		32.0654	22.3715
1301.38	169.505		24.086	34.051	690.33	53.1425		26.1869		30.9433	18.436	174.698	200.423		6.28867	14.3549		1301.88	77.5241	107.19	1546.28	98.0687	272.756		19.8221	68.3254		13.6479		14.3735	5.53501		16.7501		19.9655	27.3377	39.3088	48.5619		37.1731	16.9489
1304.09	156.644		34.9066	45.4617	672.179	47.3025		24.0948		30.1281	30.7659	183.895	192.607		38.4965	25.2105		1304.59	73.4102	118.206	1518.23	87.3085	235.445		15.724	45.4494		14.1276		15.5097	13.6123		15.5408		10.9708	12.6187	46.9362	63.9641		24.4252	23.3857
1306.81	191.389		61.8835	21.4492	726.924	36.6096		23.287		25.3188	13.2398	169.244	216.379		20.1398	10.3408		1307.31	56.4408	125.516	1550.45	92.9772	235.654		20.4913	63.1483		12.611		17.1784	4.27169		17.0471		20.9788	13.6747	65.7181	50.5109		29.8216	19.2517
1309.52	203.301		38.9968	26.5832	788.867	29.6436		19.3435		29.3755	29.8557	156.875	206.31		25.9287	32.1149		1310.02	86.336	153.56	1629.54	88.8048	231.784		35.8342	70.1421		27.1076		17.9804	14.0731		21.6969		18.1294	27.7541	51.7845	48.3423		29.7904	36.548
1312.23	211.379		55.6962	32.5364	806.707	51.9644		19.4045		45.5594	26.4715	193.078	222.12		45.7232	42.7006		1312.72	68.6557	156.19	1619.09	110.071	305.536		30.1825	74.2809		15.3074		16.4497	11.0165		25.0612		15.4232	23.9001	69.8555	44.6185		26.6175	22.2736
1314.93	195.914		75.6918	32.8697	897.946	54.3017		25.0404		31.4793	34.9444	209.003	243.089		26.2334	52.1161		1315.43	83.4199	157.413	1621.91	104.627	261.109		41.1062	90.1448		21.0816		28.271	11.6774		19.9971		23.159	31.9183	64.5011	57.0294		31.0179	33.0005
1317.64	217.317		106.683	45.7271	910.683	55.4721		34.2989		42.6756	44.4172	225.069	294.648		48.7594	38.7132		1318.14	106.319	179.501	1723.6	123.911	373.103		53.8954	89.8637		21.8682		32.6564	20.485		22.7916		27.3169	49.7792	81.4412	61.595		31.4198	40.5868
1320.35	247.306		67.8732	63.7964	1005.62	47.3189		54.521		38.7592	34.89	200.708	266.657		54.8511	30.4552		1320.85	96.9422	215.604	1754.25	128.055	336.519		39.54	91.7378		21.5079		11.1947	18.4298		14.4427		21.0465	44.3721	63.816	54.1654		35.108	41.1734
1323.05	258.223		61.4731	74.2408	1080.36	83.5408		43.1776		69.6987	33.2199	227.349	300.976		53.8186	53.9119		1323.55	93.4302	204.152	1767.77	134.358	391.956		49.77	82.8971		27.5806		27.2622	27.6727		24.2384		19.0689	52.6894	78.3353	87.8906		27.6557	25.1903
1325.76	234.767		86.9287	76.8727	1054.8	75.6283		53.2617		54.5141	29.4078	205.713	299.734		59.7826	56.0942		1326.26	89.6428	198.284	1820.65	132.95	359.915		51.1354	95.3516		34.2365		19.8104	13.3372		18.8917		24.3735	35.7146	67.9996	83.4705		36.6327	20.7807
1328.46	268.038		125.82	83.1738	1162.63	83.4316		54.3582		56.1711	35.0237	245.358	347.523		83.8935	68.8525		1328.96	113.56	206.28	1833	181.561	440.796		76.5162	102.091		35.4561		42.9313	30.1302		30.6876		15.1194	53.6019	79.5285	107.625		28.3252	36.2284
1331.17	284.137		98.1489	60.6802	1139.88	77.0699		60.7507		50.7105	38.6397	231.435	338.181		53.5931	46.6061		1331.66	96.4921	225.162	1817.11	177.311	366.799		56.6228	90.5565		42.969		25.7648	31.801		26.1991		41.7176	34.3419	79.2021	73.9248		36.8772	27.5355
1333.87	313.664		90.9152	74.9016	1213.53	92.1765		39.4281		66.3957	36.2557	239.805	339.721		75.5784	82.6645		1334.36	91.1387	208.338	1809.29	204.51	410.224		69.8647	89.017		43.9146		24.8918	19.3436		29.2822		34.3168	59.2335	99.4605	77.5192		45.4296	28.5581
1336.57	321.418		143.687	81.988	1291.08	96.8577		59.5318		51.9366	44.5859	225.597	328.14		79.5799	65.7179		1337.06	100.65	231.239	1882.44	171.569	417.071		52.1218	97.3529		37.8629		30.3113	27.7383		22.652		43.9168	45.2661	85.8535	81.1185		43.1274	38.2961
1339.27	343.701		111.744	78.5098	1252.73	102.965		80.2202		68.4937	38.2021	222.682	342.58		83.2878	73.6372		1339.76	106.166	212.875	1904.05	145.917	485.841		88.3743	106.405		37.5339		30.0133	27.5645		23.7374		32.3675	43.7294	74.5513	91.4427		39.2548	45.7505
1341.97	305.011		126.247	79.6063	1286.09	101.087		56.7733		42.9067	42.9615	237.768	370.322		68.0117	56.9933		1342.46	99.6865	244.806	1858.73	163.144	428.633		61.0725	102.742		38.0574		33.5785	30.3933		29.8225		36.6889	47.3437	87.3838	81.1917		44.6696	36.6344
1344.66	307.05		144.456	97.2774	1263.95	98.3543		75.0424		65.9055	42.006	219.567	358.514		76.4515	90.3547		1345.16	119.492	229.471	1891.37	178.941	443.248		72.626	97.9454		30.8738		30.8662	14.2238		26.4803		53.5715	42.811	85.511	89.0857		42.6569	37.6628
1347.36	318.617		124.401	80.9532	1228.62	86.7664		59.0363		53.4702	46.3377	223.659	338.588		72.3273	71.5821		1347.86	101.022	191.152	1857.88	143.047	421.486		50.1849	97.5847		27.2627		32.5768	26.1959		31.1378		38.7445	45.9898	87.6531	77.7046		32.6458	31.8357
1350.06	288.913		131.483	82.3569	1129.5	119.904		51.0259		56.3326	45.2395	228.753	330.963		78.9301	52.2468		1350.55	73.6968	178.709	1859.46	133.582	422.946		73.3194	86.5198		25.5047		29.0103	37.4602		27.2259		34.4993	43.4592	88.3599	83.0485		39.4931	36.581
1352.75	303.438		119.571	93.1862	1163.8	82.4752		64.4616		54.0616	44.5715	226.279	337.509		66.2498	84.9079		1353.25	110.096	207.99	1828.6	163.267	365.73		53.7492	105.601		24.8994		33.5861	18.7262		31.3138		39.6751	49.2192	90.0715	87.6773		30.628	35.7569
1355.45	280.992		99.8138	88.0299	1112	70.0408		61.4627		73.5181	32.9028	224.098	335.937		51.5665	75.7254		1355.94	114.351	178.997	1808.9	134.962	376.336		49.0444	95.9674		26.1568		26.3043	11.134		26.1173		37.8513	49.9698	78.368	67.3115		38.6215	33.6483
1358.14	284.974		98.4938	86.2996	997.705	83.0533		58.7703		59.1115	33.2342	232.769	312.947		65.0499	79.8389		1358.64	95.3297	205.45	1818.77	134.386	401.365		51.7648	89.2001		41.2668		32.6049	30.2638		19.0636		27.4585	38.1614	79.9492	65.6607		41.0455	36.8273
1360.83	282.086		75.8903	84.7137	996.822	71.1999		58.504		64.4315	41.8519	215.873	323.418		59.5304	54.2386		1361.33	97.4536	161.067	1773.41	128.1	346.417		45.2116	87.2988		9.80936		16.6078	22.6754		18.7256		35.776	33.7738	64.1053	64.3049		30.4711	32.4358
1363.52	245.126		97.0027	58.2824	1042.65	98.7915		21.2448		30.4781	37.0418	224.259	278.192		56.1579	52.3553		1364.02	80.4323	149.12	1757.21	116.823	350.592		52.524	82.1134		24.6445		20.4829	22.7988		22.2454		31.6738	20.1069	55.2662	66.2443		30.0403	40.6179
1366.21	227.496		79.411	68.8562	934.492	69.3772		50.8419		46.8113	30.6598	216.798	301.269		48.6524	49.6284		1366.71	75.5658	147.058	1721.78	101.847	306.39		42.4019	68.9442		4.9022		24.3604	19.644		18.1939		28.2819	36.4307	73.862	61.4687		35.183	37.8016
1368.9	203.595		64.8254	74.7244	869.943	69.267		42.5955		32.1511	33.8491	201.91	279.809		27.584	36.7583		1369.4	73.9941	134.142	1728.51	104.17	247.212		51.2952	83.481		11.3124		18.6601	14.3511		20.4291		35.3203	36.7652	66.4626	64.9883		35.0424	33.5579
1371.59	196.424		48.2459	44.5869	754.606	47.2907		22.5057		43.9175	25.4842	156.594	261.072		42.0929	71.905		1372.09	75.9973	133.241	1585.4	87.7825	223.657		4.90397	69.604		19.5853		13.9621	2.48987		18.6652		-6.93116	16.2401	53.7782	44.503		31.6164	27.8878
1374.28	209.581		42.1027	45.1735	743.281	22.0382		25.9828		42.7007	29.1068	182.291	221.367		36.3291	39.6186		1374.77	55.2853	105.365	1625.56	86.405	215.425		29.3781	68.4532		3.42163		4.5563	11.7705		21.045		6.39609	21.1457	30.8186	54.7528		22.907	12.9334
1376.97	154.069		43.2458	41.0443	725.369	7.4995		25.8968		35.2105	31.5848	184.261	235.115		34.5727	31.4894		1377.46	64.5781	99.6453	1583.09	72.8874	285.517		40.5677	64.5786		10.7005		28.1527	5.19294		10.2826		17.5735	-1.51821	49.7239	51.1378		27.6272	15.9805
1379.65	130.286		33.8353	36.4991	652.57	28.9645		16.2479		33.5772	28.7775	184.813	217.885		35.3839	52.3674		1380.15	55.7359	105.361	1529.88	62.5295	198.433		19.3427	74.0103		20.2621		0.471444	-0.672806		14.522		14.3212	16.098	41.3442	29.1079		29.0641	23.8864
1382.34	130.233		26.9912	18.948	573.384	24.1532		4.75627		19.6606	24.3986	179.659	213.529		15.9227	21.6828		1382.83	50.4685	102.382	1468.53	51.9016	199.972		15.2531	59.7284		0.826213		19.7824	8.3331		22.9042		7.49912	1.57479	38.2494	33.0733		19.0737	18.3659
1385.02	130.21		19.5838	17.8408	591.514	-5.79457		16.9821		28.4708	25.3406	165.207	208.347		15.1893	15.9963		1385.51	56.066	40.5688	1479.05	36.8435	218.435		25.6089	53.7328		-1.88703		-3.46453	4.90084		15.5722		3.82723	8.33222	48.4495	33.4839		22.0849	19.132
1387.7	85.817		-12.8069	12.7275	472.957	8.95991		4.35559		23.9978	20.2507	165.058	180.607		10.6037	25.3275		1388.2	42.8084	86.3312	1385.04	24.9454	125.022		-2.88996	56.7536		-9.7481		17.56	3.05043		7.52799		-14.7145	4.24029	37.0846	40.3197		11.9558	26.0429
1390.38	99.054		-4.91347	22.9081	401.917	1.01784		4.73682		3.96172	20.8751	148.471	159.901		-1.12387	3.8072		1390.88	30.4158	43.5493	1360.79	73.9172	178.932		15.756	57.6309		4.97208		-6.25305	-0.948129		12.9126		4.32104	17.4393	45.5846	19.7307		27.5415	23.9554
1393.07	99.7213		-3.02426	-2.04755	448.992	2.92916		2.84599		5.79251	8.78588	160.898	158.069		3.30627	17.725		1393.56	30.888	48.9132	1371.6	54.3191	145.867		1.26728	50.6647		-1.60504		3.3548	-5.65505		9.86911		-10.7832	6.62901	23.7996	28.8671		25.8438	15.5847
1395.74	101.319		18.7413	-10.15	489.983	-9.01617		13.9532		15.3402	29.1251	167.177	159.12		-1.25544	21.791		1396.24	46.7852	85.5928	1352.18	52.311	120.726		-2.36605	36.4151		-3.16984		3.67485	0.0587505		17.8274		-5.3294	-4.03046	29.1696	40.0086		18.2908	30.9297
1398.43	82.0469		-1.77602	6.32921	423.491	0.479944		8.64875		8.04483	12.3249	162.04	178.195		20.0508	4.72547		1398.92	39.2674	43.8483	1354.02	43.1629	148.908		8.72548	52.312		14.4074		7.42708	-1.49558		8.2146		-12.2965	-9.69008	30.9645	24.8655		26.1675	19.4185
1401.1	99.7054		-2.57647	22.8121	469.016	13.6793		13.3527		14.4664	19.0932	159.615	189.585		13.9254	11.0984		1401.6	42.0345	90.5496	1288.62	78.025	210.015		19.5424	52.9356		0.997338		11.3315	13.6517		3.31662		-0.125678	-8.3609	35.7645	36.4477		12.332	19.767
1403.78	121.595		28.9199	19.0086	409.558	7.61199		-1.79484		4.03495	15.1488	128.474	193.568		1.38839	13.19		1404.27	52.6665	44.5567	1277.39	75.3371	104.747		8.92459	39.1358		-2.84995		13.3782	-0.619163		11.1345		-5.37459	-5.45261	26.8594	33.0352		26.0702	11.8312
1406.46	121.114		19.5739	14.4888	446.619	-16.7521		17.6358		15.7605	16.347	150.055	182.715		3.99996	22.0004		1406.95	43.5836	66.2998	1247.13	71.4994	194.602		13.8922	40.0528		8.8749		-6.72301	4.1118		17.6663		-11.6342	-9.68423	26.9594	24.0481		25.2382	23.0403
1409.13	111.765		32.6557	39.2626	510.398	16.6036		16.0754		10.913	29.1176	167.489	191.167		3.91017	13.5398		1409.62	46.6556	78.0488	1242.33	82.4019	193.882		30.5751	49.4065		8.04254		19.4666	20.9847		13.9139		20.8245	22.5032	49.0644	43.2163		33.6929	19.5361
1411.81	130.547		37.0354	35.1901	572.897	34.8226		13.524		17.9326	24.1747	164.367	186.934		10.5391	14.5182		1412.3	64.4427	78.6739	1219.49	60.0147	183.686		30.1234	76.057		6.91299		8.94844	10.7097		9.44842		7.85391	-7.87805	43.0245	42.6799		20.0074	19.1777
1414.48	128.459		9.84321	25.6811	519.214	23.7548		11.8417		6.10922	11.0894	161.667	201.585		11.8969	19.5058		1414.97	64.0947	86.3149	1267.12	82.9376	220.615		25.387	48.5643		7.65627		12.8625	18.8766		9.41283		-3.6958	3.89032	37.4296	44.5688		14.3237	21.8202
1417.15	150.203		45.5193	23.7557	538.151	33.1202		20.5988		0.00288363	25.1465	168.831	210.4		13.8336	12.5028		1417.64	53.0318	98.972	1256.41	72.0009	240.069		32.2359	72.2285		10.9624		26.1988	18.4656		17.6631		7.76457	-2.76981	41.3997	49.4632		30.2128	21.6074
1419.82	149.778		22.2138	24.1139	528.409	34.059		14.0754		14.7535	14.0622	158.428	195.821		21.3393	17.3592		1420.32	59.1239	100.785	1203.26	89.5144	193.146		14.8002	45.3296		14.9914		11.3973	22.2067		10.6284		7.50605	9.14092	24.2449	39.3629		23.6756	27.6825
1422.49	169.284		74.337	52.7657	599.087	37.001		22.5616		23.6613	15.6924	187.168	224.116		45.8641	25.5252		1422.99	85.221	133.195	1198.38	122.888	223.649		22.7897	67.9977		12.3133		10.4581	22.7999		19.5955		6.82876	12.4734	46.0852	37.1281		24.1403	23.3315
1425.16	189.721		92.3289	46.281	598.485	68.9463		32.1975		30.5761	26.3232	164.481	217.577		25.2581	29.9709		1425.66	62.6032	120.04	1255.36	87.4125	223.976		37.3647	69.9727		11.3482		21.0912	18.4051		11.1345		7.28282	7.24779	36.9306	40.0488		28.1778	22.2673
1427.83	233.49		83.8997	75.65	721.105	72.755		19.4234		25.928	24.9545	170.947	268.632		49.0814	41.4364		1428.32	62.9904	136.902	1200.8	98.9572	284.428		43.6649	61.6548		26.956		17.0165	30.0026		12.6735		30.7484	28.3042	64.361	61.8249		33.5032	20.205
1430.5	219.59		86.6196	57.7424	690.847	77.427		61.5093		20.567	32.8724	179.837	262.723		47.774	30.7619		1430.99	88.9627	143.78	1259.21	113.792	296.405		54.6704	80.9239		15.8567		21.3641	17.1822		23.7864		21.3555	25.6527	76.2165	67.1764		33.5444	29.1445
1433.17	230.722		116.639	92.1185	794.111	101.093		43.3254		46.2131	24.9329	197.739	268.12		50.4861	52.6774		1433.66	96.3601	160.824	1286.38	112.638	345.107		59.4013	101.91		27.6105		42.7241	17.934		14.1852		28.6845	41.5735	64.0772	74.8235		32.8734	29.8009
1435.83	268.986		115.098	109.928	796.397	123.061		50.1518		33.0164	11.8521	213.926	280.821		31.4777	47.3131		1436.32	91.3425	172.454	1232.12	135.204	386.133		49.8574	92.7635		14.9473		33.5063	22.2481		20.87		22.1453	34.9168	62.0929	60.036		22.2043	23.4583
1438.5	271.782		125.706	107.031	823.406	151.024		66.2686		42.8168	24.6288	220.115	260.839		66.9189	53.3891		1438.99	73.3201	192.381	1221.72	126.21	391.584		80.7389	101.484		25.7072		38.721	33.1444		29.1287		42.0482	38.5626	90.6838	73.4141		39.1081	43.9755
1441.16	270.809		121.324	112.418	852.138	165.85		71.5361		53.3443	27.4061	224.878	295.892		67.7897	62.4755		1441.65	84.8827	192.324	1203.18	143.377	426.361		63.4956	109.782		20.0501		37.9384	21.903		22.6723		36.6632	39.0612	88.2697	80.3577		34.8707	43.4937
1443.82	304.569		160.372	148.239	896.993	168.53		68.8242		43.0289	39.1831	242.784	266.391		46.1103	51.4224		1444.31	93.4404	205.434	1227.81	148.265	384.862		84.3877	112.797		29.3861		51.5883	27.2339		26.933		37.5606	34.2729	98.3008	83.3068		37.2072	38.5858
1446.49	291.66		148.591	143.063	870.672	156.503		61.4031		53.2806	20.1048	220.273	288.056		72.5708	45.9598		1446.98	87.1533	213.409	1228.29	148.163	427.588		74.285	100.109		36.8753		27.9607	37.9972		26.6215		37.0405	35.3476	100.757	78.6915		36.6886	32.2519
1449.15	273.984		132.519	126.901	885.274	188.91		78.8529		46.1195	17.17	242.186	271.037		75.6211	40.938		1449.64	106.581	198.552	1108.94	139.362	367.24		63.4777	94.9986		19.6576		40.6156	29.0429		24.7411		39.8031	53.7155	85.7987	62.9417		29.3139	32.4909
1451.81	323.44		189.039	165.583	1015.2	218.751		67.0238		53.9555	29.664	226.112	297.184		72.3914	68.6369		1452.3	119.304	240.271	1221.26	167.991	471.616		85.5356	98.6155		24.2932		46.6929	36.091		25.5746		59.8585	56.7968	94.4153	79.0575		42.6562	38.0169
1454.47	322.228		180.989	153.428	1071.15	220.886		75.2158		56.3786	33.1586	240.321	285.647		71.7416	69.3467		1454.96	112.033	216.876	1225.04	176.921	477.417		86.7388	117.23		35.3619		28.2128	35.5715		26.4101		60.4869	56.1716	95.3171	99.3189		40.1433	35.5458
1457.13	331.048		158.819	143.407	1020.83	213.154		60.1191		60.6587	29.3679	222.814	287.417		79.962	77.2074		1457.62	98.3359	213.208	1165.18	179.002	484.744		70.8073	123.432		43.1439		40.8753	34.7745		15.1026		48.4084	58.4001	101.084	95.4359		51.4894	38.2187
1459.78	361.101		152.222	134.11	944.131	182.148		65.4737		48.526	27.7219	221.891	281.783		84.0525	67.2191		1460.27	86.2144	228.697	1122.78	151.524	375.896		75.5913	104.351		34.9392		43.2604	16.4001		23.7971		55.4732	46.6427	76.566	74.2786		49.2654	49.4657
1462.44	361.387		195.785	142.387	983.658	213.725		75.1197		48.2821	21.2187	232.111	310.465		80.5832	69.6821		1462.93	107.668	228.202	1172.94	158.066	471.973		81.2405	105.127		28.4377		36.0694	23.0381		27.0635		42.6816	27.8793	90.4933	89.5568		42.1874	30.5716
1465.1	341.805		156.64	143.948	923.11	194.436		92.7773		47.4456	34.0021	238.904	294.895		74.1142	48.2963		1465.59	119.417	229.013	1111.67	145.889	453.275		105.745	86.2117		25.81		34.1715	28.9588		33.331		46.0337	50.8402	98.8456	87.8407		42.3963	45.5365
1467.75	311.756		153.937	137.813	905.989	183.022		65.8054		45.3362	19.3572	228.281	273.771		58.0954	58.3418		1468.24	119.601	227.982	1112.26	160.163	427.102		62.1248	92.8635		26.8956		46.6961	17.0225		29.7425		34.2501	67.2359	80.6332	80.9802		38.6072	41.6465
1470.4	281.939		156.535	143.383	859.393	159.032		57.9208		55.2339	19.7131	219.221	252.243		92.367	53.1616		1470.89	95.7901	197.817	1062.02	127.158	419.555		81.0698	82.673		33.9845		33.5233	26.3787		23.5839		47.3304	50.0293	85.9959	81.9955		32.105	40.7585
1473.06	281.456		154.012	130.294	904.324	160.333		79.9079		35.2686	25.6417	216.166	278.463		62.359	64.2425		1473.55	97.9745	175.399	1094.63	128.873	390.333		62.6	97.63		18.937		41.4831	26.4555		18.9974		37.8449	33.4423	89.9337	67.8663		38.4628	27.7296
1475.71	279.405		135.505	105.025	764.681	158.362		33.327		32.7502	22.9991	192.833	234.43		48.5114	31.0759		1476.2	89.7441	192.127	1009.01	117.04	423.937		71.1255	78.1646		25.6028		22.5956	25.7084		27.1259		33.7909	43.28	81.3068	63.3129		31.5367	44.5607
1478.36	291.788		151.71	101.257	798.165	157.976		48.618		54.8089	26.7862	216.794	245.274		56.5841	49.7893		1478.85	93.5188	161.163	1029.25	136.207	351.165		51.6663	78.9969		31.562		28.8509	28.2152		22.5414		12.1202	28.5628	69.5451	91.0553		46.4705	40.2498
1481.01	209.403		106.096	98.5123	663.576	99.982		52.2565		38.1545	7.00312	186.749	238.285		59.4839	30.5256		1481.5	86.4388	128.785	985.252	98.6752	319.719		33.9223	70.9768		22.0847		25.7292	27.1547		14.3869		24.7947	33.7701	73.3585	58.0833		29.6913	25.37
1483.66	241.352		100.206	92.0696	654.414	100.828		37.3976		22.7971	19.6488	196.858	183.893		43.3825	41.2661		1484.15	74.6539	134.714	947.216	108.574	301.099		60.3235	82.5345		15.0539		7.06018	22.667		17.0904		24.7538	23.6475	60.6071	45.977		32.3421	35.3494
1486.31	213.733		86.61	84.8327	634.18	100.395		39.7628		29.9106	31.0092	163.39	226.249		44.6364	30.1336		1486.8	72.5843	165.8	951.243	92.2146	312.605		42.31	81.9599		12.8836		38.2123	19.1825		26.651		25.1579	17.5306	60.431	58.8764		24.567	29.7598
1488.96	219.548		75.0134	47.4503	549.173	68.0391		44.3306		16.2406	18.9424	174.795	210.202		42.0163	24.5829		1489.44	71.6699	154.472	929.931	118.856	299.837		37.0021	63.1031		8.99689		13.4786	11.3259		24.0706		10.4671	32.727	37.97	51.3516		25.0798	39.6003
1491.6	187.597		65.4517	58.5812	451.993	53.5389		22.0045		11.6124	11.7324	153.335	174.613		54.9521	38.111		1492.09	76.1808	143.732	942.181	83.508	292.394		31.8594	68.2541		21.4325		21.1869	19.5598		14.3492		14.3047	14.9232	51.8043	48.4026		27.4517	30.7289
1494.25	182.978		64.0119	72.6425	550.742	54.0441		20.6908		9.11764	23.8102	169.028	170.191		21.6186	34.0283		1494.73	78.4168	95.8687	938.893	95.0313	331.176		19.7118	68.5629		27.8453		12.7481	28.2365		14.4849		25.7277	10.9037	64.6437	42.3193		24.8257	26.7166
1496.89	201.294		42.0805	55.9986	455.818	45.1249		21.2496		20.3771	19.6029	163.295	174.227		40.5967	23.1864		1497.38	75.7981	87.8823	883.967	95.1356	266.185		-1.57051	57.1596		18.9717		7.0424	9.19609		12.9076		19.8776	34.6865	55.6384	45.2417		25.9156	19.4214
1499.53	122.342		29.8631	23.6494	308.823	23.0713		7.24095		19.2132	17.1103	132.425	145.151		13.2859	5.12428		1500.02	35.6047	93.3429	889.402	53.391	235.119		13.722	43.6241		9.09224		18.0397	7.5785		17.3313		3.75745	20.0357	30.9183	46.89		26.7217	21.9844
1502.18	184.325		32.0898	17.5851	400.755	30.3035		14.5348		13.0561	20.3325	172.559	153.383		18.2659	11.0734		1502.66	54.2864	115.95	847.499	81.8076	237.378		47.1597	73.0966		19.0765		-1.81003	1.69381		2.7561		13.1541	1.2846	57.6235	32.824		18.2448	27.5506
1504.82	107.141		11.6107	44.9558	373.617	11.7567		27.9812		16.3357	15.8426	169.258	142.503		28.2567	4.00153		1505.3	50.2535	64.735	856.257	57.7953	233.263		24.4627	33.427		7.36453		17.2028	7.37236		5.46793		17.3184	16.304	53.2038	40.3339		25.77	19.2608
1507.46	73.4906		12.0059	32.9016	344.906	11.8659		17.5901		8.63191	11.7804	130.119	139.51		13.1182	16.1173		1507.94	69.7958	83.5267	849.377	77.8041	196.074		31.4808	42.0554		24.7416		20.4994	11.3439		20.3228		14.9193	3.9702	28.9194	32.5595		23.7252	17.4023
1510.1	110.874		11.6957	24.1424	300.725	26.9811		11.2016		14.2047	7.29114	134.545	166.396		22.8405	-7.89507		1510.58	57.9233	44.0454	851.558	40.5341	223.71		10.5141	28.4118		11.04		5.79914	13.1785		10.4647		9.94403	-5.35596	28.5102	28.661		25.3966	20.6889
1512.74	102.991		17.9801	-4.47151	330.371	12.9626		10.1256		-1.77595	7.23168	129.974	137.89		6.58345	15.7766		1513.22	49.9062	81.4513	809.3	28.5654	192.272		36.1127	40.1962		5.19206		-5.46789	3.58606		15.0367		9.77127	8.60632	43.5262	23.8983		13.785	25.1207
1515.37	122.543		32.6993	-10.6597	342.648	9.09012		8.57646		12.6698	9.74407	156.558	101.832		5.04742	-2.07062		1515.86	69.7543	68.8643	836.903	74.1778	208.259		7.86641	24.9987		-0.652199		0.267098	-0.293253		20.0388		5.24821	3.14373	54.4075	36.8615		22.6045	21.6966
1518.01	87.1279		10.4434	-2.26506	231.753	-16.6262		-9.0509		-1.90078	14.2573	138.285	108.663		4.09233	0.77045		1518.5	55.8877	46.8644	872.667	41.0816	164.272		20.7654	42.0892		21.927		17.2454	9.12041		14.4672		7.16227	9.3824	26.154	25.1205		19.8542	24.2758
1520.65	69.3471		-24.0974	-24.7267	217.287	-7.34779		5.95815		12.99	12.3434	115.006	137.102		9.57815	29.6698		1521.13	49.8863	71.4617	875.093	48.4266	206.411		7.38949	60.8978		8.51986		17.2796	-0.322796		7.47055		19.6636	14.6572	54.6158	15.6653		14.8199	20.1421
1523.28	88.4003		0.927136	-3.61481	277.751	10.5163		12.3609		5.45708	10.4303	136.03	114.419		1.50483	21.4309		1523.77	34.3203	65.7862	889.979	43.6428	192.775		21.7288	49.2946		16.9764		-5.26293	2.82951		10.761		6.04925	-12.3502	33.9427	32.7861		16.5028	15.0117
1525.92	123.388		14.7159	24.7919	305.244	27.667		-0.223959		8.22052	12.2311	165.479	103.335		12.4423	6.85708		1526.4	55.7595	84.128	934.625	63.5904	198.265		24.0734	38.8395		18.2684		14.4591	-0.888857		10.1954		17.141	17.9372	42.555	43.2027		26.9007	23.1685
1528.55	135.309		14.08	-5.36594	389.066	36.6447		8.33522		-0.289811	17.7488	167.792	117.85		19.4413	1.96418		1529.04	56.494	118.767	972.433	90.2593	261.88		30.4231	46.2426		21.2393		13.6439	-2.31436		23.774		19.2326	21.4673	55.1824	27.4851		22.3019	31.3265
1531.18	131.165		20.0732	31.7711	312.085	-2.75811		1.79545		7.88459	13.8373	164.968	151.823		32.2477	22.4423		1531.67	78.5119	122.143	1046.09	79.6496	297.521		28.4516	34.5138		32.2271		21.5521	22.3995		18.4966		7.26377	9.66034	56.233	37.3335		30.7051	23.9167
1533.82	206.255		42.8513	35.3338	315.902	38.5978		7.22313		2.81806	25.3557	138.858	142.405		10.2436	36.9851		1534.3	42.8271	76.1168	1026.53	80.6213	233.988		19.2442	53.3733		31.8377		21.5258	10.3996		12.9342		17.6663	9.65103	48.8611	48.7678		27.9675	30.6521
1536.44	159.879		46.4336	63.1923	444.247	41.5055		25.5533		20.6174	14.3039	160.613	177.575		33.2013	26.6791		1536.93	61.8577	139.098	1054.72	114.894	313.78		36.902	51.091		24.322		20.0153	17.2647		15.659		27.3668	17.9855	50.2145	39.208		24.2321	31.1029
1539.08	176.038		46.797	46.1496	451.622	36.5605		11.6211		12.1426	30.253	164.801	145.775		27.2209	25.2374		1539.56	75.0336	96.0958	1099.38	89.1788	272.298		48.2749	61.2469		29.0898		13.9283	11.8629		23.8128		18.7853	19.048	60.863	77.5141		28.7848	22.2708
1541.7	214.431		57.762	36.8734	409.826	40.903		12.5608		27.2335	30.06	154.843	173.583		29.8207	32.7126		1542.19	78.9348	136.971	1157	89.6246	299.855		19.9329	64.2711		24.1513		29.8447	17.3044		10.5397		41.5019	36.0928	57.0769	36.6761		26.3396	35.87
1544.33	172.958		76.4025	57.9034	488.958	33.543		28.6813		31.05	32.5819	178.039	175.561		37.0005	39.8769		1544.82	81.9812	147.284	1200.47	111.642	297.129		54.7462	62.2936		10.4962		32.6244	14.619		17.5526		18.8652	23.9274	54.7359	57.2741		35.6107	35.1855
1546.96	221.921		68.4887	64.3597	541.319	85.7608		39.0818		16.1621	28.6703	178.379	162.847		44.7603	52.902		1547.44	99.3231	152.765	1285.71	147.251	347.829		32.1345	68.4745		28.9948		43.8155	38.5069		19.2817		49.5932	27.7324	80.6803	59.028		23.1689	39.2173
1549.58	236.817		63.8705	85.7988	615.409	67.2766		40.1824		44.2697	23.1943	203.003	185.743		72.82	55.7183		1550.07	74.6702	194.122	1313.51	139.291	408.754		80.958	90.6637		40.7769		30.1375	25.1081		24.5828		50.9095	36.5458	88.9098	61.9179		30.4443	34.3943
1552.21	247.448		110.268	67.2794	577.828	45.5104		54.3172		41.1027	25.8622	174.071	195.087		53.5996	51.0513		1552.69	82.7326	146.497	1331.86	150.353	411.705		65.3567	72.1512		24.2725		34.2215	26.8525		22.314		39.5242	36.9476	70.4346	69.9637		31.1508	27.4306
1554.83	302.814		124.542	77.0467	760.176	106.902		56.3232		60.3711	39.2344	193.854	229.471		68.3889	69.2643		1555.32	94.2304	219.6	1385.38	142.126	466.481		69.6204	90.2171		49.7817		49.299	40.0402		24.1882		51.1375	53.6279	83.6847	83.7354		36.2876	47.4693
1557.46	295.815		104.412	78.8308	775.652	94.0128		60.3404		55.2148	31.1898	173.78	200.875		93.9079	71.7775		1557.94	107.594	229.15	1410.36	166.641	450.483		75.0293	71.7115		49.8643		28.0998	43.0812		16.3496		55.0493	62.6167	89.9399	73.9332		33.5696	48.3672
1560.08	300.651		141.137	101.332	869.958	89.5517		61.2286		47.2136	38.004	224.14	246.887		71.4366	91.1508		1560.56	119.102	217.578	1443.79	154.587	487.91		95.0134	89.7942		51.3704		40.6242	33.5455		25.513		38.9699	47.8842	89.9105	89.8569		40.7108	36.5534
1562.7	325.721		146.609	95.1303	879.892	104.819		62.6877		59.0676	20.3911	216.074	217.209		84.9748	73.534		1563.18	107.756	237.593	1484.78	163.405	552.662		70.2925	92.4554		70.0299		50.2819	37.0231		13.9625		47.3291	54.0302	107.026	75.4966		35.1401	45.7419
1565.32	318.526		104.087	103.496	776.554	98.2459		75.0277		61.7767	28.9211	213.152	237.13		81.0825	71.0769		1565.8	101.415	226.615	1521.04	159.515	528.54		75.9968	87.4051		43.9829		38.0931	46.2241		22.9841		59.9771	60.755	97.2872	81.5723		38.2857	38.3618
1567.94	323.466		166.871	83.4492	943.746	91.1014		86.9384		51.3607	37.4519	214.955	259.801		88.3596	94.6196		1568.42	108.799	214.815	1537.55	178.216	543.943		91.7161	94.3732		48.7892		45.6277	36.1283		34.8647		56.3539	67.0584	115.853	84.794		43.8625	47.555
1570.56	316.141		163.672	112.27	961.766	126.256		84.7297		65.3697	40.9836	216.901	254.212		99.3459	83.7518		1571.04	99.8991	261.453	1575.42	209.779	598.971		93.5806	100.06		62.8789		48.8758	30.9059		24.0315		55.8795	49.6505	112.555	95.7417		45.0126	44.4645
1573.18	376.451		158.339	118.379	979.114	114.7		99.6615		72.2434	40.9453	196.002	271.372		109.921	81.7533		1573.66	132.004	240.958	1625.46	174.643	498.224		97.0202	101.465		47.2719		61.9773	47.1068		32.1993		56.9192	64.1114	87.2617	83.6954		48.3078	56.2343
1575.79	347.296		170.893	116.785	950.092	138.024		99.3236		76.1219	42.6219	225.386	241.981		105.786	96.7542		1576.27	131.265	265.781	1664.85	165.95	533.002		89.3149	93.1686		48.2282		53.8022	58.6011		22.5112		68.7575	70.1509	103.124	100.075		43.8913	45.7195
1578.41	361.676		197.163	121.76	986.997	119.627		85.286		86.5751	51.2995	241.915	284.2		109.95	104.484		1578.89	114.661	259.892	1683.9	183.687	580.906		81.1946	98.3008		57.3377		53.3505	50.8087		28.6822		49.0347	75.9399	114.561	90.7509		46.0481	43.7801
1581.02	377.291		156.749	112.323	948.031	137.389		76.8186		81.1828	35.9779	215.738	259.16		86.1225	89.2231		1581.51	111.792	246.6	1658.1	179.017	545.535		92.5095	105.022		52.1605		56.3222	43.4576		24.2823		58.7411	82.7182	115.003	118.723		37.4931	32.699
1583.64	359.741		154.772	119.474	938.793	118.592		77.5111		77.6451	38.0852	227.415	266.148		94.584	97.1109		1584.12	115.918	243.616	1694.77	171.498	620.688		90.6794	106.891		48.7064		59.5874	42.2524		28.3115		66.4664	77.3553	92.5908	94.7005		29.0823	53.7633
1586.25	383.927		158.522	122.764	1021.18	146.577		84.7936		80.6818	49.0518	224.106	273.877		118.204	107.297		1586.73	137.91	274.649	1700.6	164.701	601.967		97.8643	119.349		50.1267		70.8938	48.7605		24.3417		56.0507	70.581	118.324	98.6744		34.6748	39.2589
1588.86	383.847		172.004	136.643	1030.7	118.234		96.3557		50.5828	47.7333	209.511	255.496		114.403	107.342		1589.34	127.187	272.981	1712.58	194.926	529.671		92.505	112.375		38.9222		67.7381	50.842		27.517		70.2291	71.6654	117.502	85.8043		39.8406	41.8989
1591.47	365.603		163.431	108.381	1031.75	112.181		81.6475		82.6281	48.9867	212.211	291.004		112.624	86.8258		1591.95	110.62	251.47	1695.82	211.012	570.7		101.412	103.42		50.1953		54.0824	45.9375		32.4064		57.1212	74.0484	127.675	91.0903		44.1516	41.6853
1594.08	357.394		159.278	131.583	1047.12	100.289		81.2388		73.2576	49.5281	236.044	305.822		105.691	132.607		1594.56	111.908	298.836	1733.32	199.54	575.454		79.0341	110.894		44.9199		62.6477	41.2254		37.0119		63.1472	72.72	142.713	93.6623		44.6079	42.33
1596.69	355.52		171.26	123.309	1033.63	130.922		79.9794		84.6012	58.6404	208.892	284.961		122.07	101.107		1597.17	118.921	237.651	1693.08	198.79	553.633		69.9765	124.667		52.8047		52.7963	50.7517		30.1895		55.2736	63.7368	110.327	103.09		35.4954	34.2642
1599.3	364.682		174.28	115.372	1019.26	115.768		84.1593		67.9389	52.4687	209.604	256.129		121.455	110.055		1599.78	100.94	222.343	1642.7	185.062	534.136		79.0403	108.868		56.8003		52.5083	35.0073		20.0831		44.7744	66.2532	126.236	84.1045		38.8133	39.0567
1601.91	352.779		144.608	107.016	1030.92	109.484		85.6282		84.7205	46.584	227.46	250.478		116.407	102.431		1602.39	110.674	263.332	1644.57	208.766	548.565		95.1091	108.807		69.9489		52.5236	55.4014		20.2628		63.1575	74.4912	99.4302	84.5448		46.9904	36.8527
1604.52	311.411		146.793	132.099	898.401	126.641		75.1391		92.506	37.5562	215.17	234.136		87.9379	78.3839		1605	120.274	211.35	1594.41	169.051	488.318		104.613	90.0259		55.4114		53.9621	40.5161		29.3016		45.324	54.7036	113.92	80.1411		33.0268	43.793
1607.12	275.079		144.415	113.902	999.014	135.404		67.1972		73.5753	46.2443	196.175	272.105		132.917	117.345		1607.6	111.738	250.375	1575.7	190.358	507.496		100.552	101.123		54.8477		76.1853	44.0472		28.6265		44.4274	67.5418	110.554	80.1735		55.9225	52.1648
1609.73	337.282		117.765	129.286	967.455	123.735		72.2741		94.7984	51.6484	214.903	271.394		116.603	103.023		1610.21	98.0585	211.709	1561.64	184.387	475.599		72.0656	89.7889		48.5768		48.7848	50.5914		29.8095		64.4239	76.0107	108.194	70.782		35.6785	49.824
1612.33	287.021		142.991	85.2589	927.824	107.647		82.3595		57.8751	37.6234	195.206	234.423		102.017	87.428		1612.81	70.394	214.34	1472.75	160.428	456.026		94.4444	89.9034		55.0286		57.2375	37.1388		24.7085		50.7096	67.864	92.8386	68.3965		29.5789	47.9146
1614.93	286.295		131.804	91.3825	920.519	110.281		74.3033		81.1054	43.1713	199.793	274.922		112.869	86.2704		1615.41	103.585	203.999	1457.61	143.761	432.978		65.9681	105.157		42.9031		47.8334	29.2595		29.0366		64.6165	59.4947	110.349	84.4372		33.6255	40.4366
1617.54	366.204		144.214	78.9466	984.742	92.7967		69.5454		63.1913	44.1493	218.534	242.011		92.7287	58.1197		1618.01	96.7811	200.805	1424.73	136.686	482.255		84.3568	81.1488		54.4901		54.1527	39.3832		25.7948		48.3621	78.5974	100.004	78.064		36.5304	39.818
1620.14	241.249		107.061	85.0812	876.592	98.1642		83.3656		79.7087	38.9851	188.7	215.851		96.8857	82.4057		1620.61	92.2728	181.78	1334.81	155.043	410.756		73.1705	83.8495		41.3696		39.0451	37.5102		17.9821		51.3865	59.5265	75.2443	57.6969		34.7236	29.9159
1622.74	299.93		141.504	75.3866	864.369	96.7035		62.1938		72.6594	36.3929	188.3	227.581		99.1901	89.4083		1623.22	72.6198	187.922	1292.75	159.841	446.082		80.8491	92.8491		38.4016		46.0806	25.0704		25.5994		43.4295	70.9036	89.05	77.0459		37.0621	36.3022
1625.34	251.946		113.815	69.8328	673.973	75.3849		26.3098		61.0434	40.6597	157.053	197.332		75.0718	85.4173		1625.81	86.9822	152.783	1170.74	143.372	398.432		59.9727	88.4374		44.286		41.6991	29.3437		23.5028		46.3309	44.4285	73.2908	72.261		32.975	37.691
1627.93	297.898		102.423	104.44	711.804	98.6584		61.0136		57.7107	36.2124	157.662	171.262		100.531	85.2927		1628.41	78.3399	198.671	1101.69	130.054	372.907		58.0912	73.3045		38.6026		62.0306	33.2001		27.2653		55.9605	47.8111	93.9767	69.7722		39.1752	43.6532
1630.53	244.586		105.347	80.1982	709.761	103.504		71.7249		48.6711	36.1951	156.134	195.224		59.4265	67.7442		1631.01	82.2831	188.857	1016.3	141.319	383.206		68.3545	57.0504		36.7815		27.3649	24.7696		26.8859		47.7384	38.3513	93.6579	41.8596		37.0917	44.1898
1633.13	266.209		40.418	68.3978	652.645	71.9421		47.2937		45.9246	34.1777	142.181	195.925		81.1893	73.6317		1633.6	67.9416	144.211	942.964	106.885	320.329		60.9128	64.9451		21.2425		37.1221	15.7621		12.7925		35.1042	37.7588	64.6241	67.233		22.1545	27.7279
1635.72	230.167		80.0859	81.8886	579.256	81.5325		60.5897		49.0311	23.7333	130.812	176.807		54.9491	50.805		1636.2	82.6055	140.153	872.685	127.463	377.877		48.4759	59.8487		33.9955		22.032	27.7676		11.1303		33.1778	44.5935	63.1756	62.0426		28.5047	32.8415
1638.32	193.362		71.0505	87.541	604.693	74.4253		55.4629		39.7205	27.5758	149.867	138.709		76.5856	55.274		1638.79	87.2747	133.823	814.863	128.614	321.149		52.9038	59.331		40.1805		46.3745	19.4861		25.753		39.2692	51.2952	76.7322	52.2884		32.1422	26.3845
1640.91	233.692		81.8919	72.3449	513.756	69.6107		32.0531		51.9728	31.4193	116.786	143.932		76.3687	72.6085		1641.39	87.9494	157.941	731.598	123.646	314.845		30.6165	70.6721		30.7873		34.5797	27.4976		15.0929		34.368	50.1537	69.0039	63.4002		22.4971	33.788
1643.5	222.157		106.75	87.8706	649.446	98.6687		60.6602		43.238	35.2637	155.56	147.766		69.7185	64.5184		1643.98	92.1994	155.936	730.489	110.26	318.366		71.4841	79.1721		41.406		36.2075	29.7919		21.1468		32.6141	42.2988	75.5563	63.5182		36.1403	45.1939
1646.1	215.059		84.7746	71.8381	414.361	70.5994		50.414		40.3558	28.3951	130.348	147.05		70.3747	33.5736		1646.57	70.1648	172.66	633.237	106.027	249.31		58.7764	71.971		30.3063		42.8477	22.239		18.6308		36.7274	53.4504	70.5592	59.2024		22.0708	38.0304
1648.69	213.296		81.5159	74.1075	474.703	50.3928		49.4544		28.1964	27.8124	125.7	140.504		62.5973	73.6339		1649.16	76.1456	138.682	577.241	123.235	275.678		64.5034	61.3486		22.2082		31.7703	23.829		20.1158		39.4077	36.4683	71.2773	62.0527		23.0047	24.5843
1651.28	200.369		106.714	70.389	440.771	66.2091		38.9313		24.7496	30.0877	120.207	126.279		53.6962	31.5591		1651.75	61.4117	153.021	580.301	99.4454	256.271		37.5252	57.1551		20.9716		35.4052	18.2717		21.8879		29.9647	44.6322	66.8605	56.3291		25.083	20.1407
1653.87	214.177		69.9181	76.8227	440.164	43.1783		41.4146		25.7353	28.7929	100.147	115.804		64.6513	25.9191		1654.34	58.1133	117.649	517.718	101.248	306.187		57.6917	68.1205		35.5865		22.6224	23.2941		21.9461		31.2384	53.652	76.8788	49.8917		32.0216	36.5566
1656.46	207.522		87.4083	68.6987	407.583	55.5527		29.904		43.8635	11.7851	112.383	96.3505		50.4625	46.9938		1656.93	85.2502	141.875	493.291	95.4924	285.928		56.4254	58.0947		12.0727		31.2574	26.1724		7.86328		50.5185	37.9586	43.3222	51.9005		24.6756	20.9749
1659.04	164.902		74.9376	29.307	434.428	56.5498		32.8295		21.8542	5.49218	126.472	81.0771		65.8597	69.2131		1659.52	86.2425	116.699	454.52	69.749	261.392		33.3124	50.6478		16.1201		29.9164	28.9134		16.3526		19.2348	30.9907	66.0607	56.1954		19.0469	18.8238
1661.63	181.718		76.7633	42.4321	414.898	57.98		52.9109		21.2776	13.0572	126.135	146.684		58.9828	53.8767		1662.11	76.3902	100.96	439.605	94.4477	228.379		63.0698	44.0492		21.8491		32.4292	20.6669		24.8412		18.5128	46.0207	61.5242	60.2064		16.7067	32.1041
1664.22	183.869		81.4753	66.7792	336.994	77.8633		47.5582		26.9777	24.0523	127.523	103.762		44.8117	42.1046		1664.69	69.6832	131.95	412.346	67.8685	249.991		44.2563	67.0514		21.4815		32.6537	19.2159		16.6177		32.6181	33.9243	57.7029	72.9436		22.0827	32.958
1666.8	186.957		64.1936	54.8489	413.615	52.3197		17.0719		46.6962	20.9052	109.916	107.291		63.2263	36.4866		1667.28	79.8417	107.248	361.543	105.161	230.226		60.4474	33.0525		25.3948		27.3201	29.9777		11.6822		35.2065	34.6222	62.4566	43.687		15.3182	28.6724
1669.38	156.78		59.218	49.5114	366.961	63.5094		36.1613		28.4069	15.7591	110.732	98.8499		58.0766	50.4431		1669.86	78.7255	99.9937	373.496	75.3164	240.86		41.0731	66.6425		17.4301		29.8381	29.0119		18.1758		34.2283	28.4019	57.2153	51.7166		24.842	31.5312
1671.97	189.639		47.6903	48.7472	375.233	62.2925		19.9761		23.6998	25.042	125.413	100.44		60.6424	28.9735		1672.44	80.4647	128.038	338.504	99.3535	258.545		56.8432	44.1013		12.2063		25.3577	18.9186		15.2415		0.257306	44.0461	44.2691	57.4677		27.7962	34.2506
1674.55	170.434		45.0389	22.146	212.729	41.2887		12.9365		32.1348	15.0408	86.818	73.6301		30.5037	29.358		1675.02	59.9193	55.3895	291.968	78.5327	180.552		21.6179	29.139		29.1232		13.8788	15.0896		7.3092		15.8413	11.2645	49.608	29.9399		19.7538	14.8295
1677.13	142.365		42.2537	24.5586	208.851	29.3836		12.4721		24.992	11.8975	101.507	76.7112		5.941	24.0469		1677.6	50.8092	66.0495	290.487	78.8741	154.183		7.40709	45.1856		17.3306		32.4013	5.71256		19.949		17.7327	18.0571	47.9619	41.7083		30.7128	27.6959
1679.71	126.132		56.4864	26.5553	296.597	22.773		31.5948		15.8612	10.3262	73.211	88.5429		39.9538	32.4413		1680.18	62.9946	76.8577	240.962	74.9377	178.038		17.7607	42.951		3.53845		14.3557	9.18776		8.01775		25.9206	7.56574	37.1708	33.7728		24.9602	22.4228
1682.29	139.634		56.8855	32.2864	254.669	29.1871		3.41909		20.1623	13.7558	83.769	65.5354		32.542	21.7098		1682.76	49.6153	71.1145	210.092	50.3033	147.715		26.8388	47.7253		13.7368		29.8921	24.0457		13.2306		10.843	22.3683	51.3848	37.2635		15.9249	25.4373
1684.87	109.973		24.581	9.31123	225.465	3.03578		15.2657		24.0259	14.9014	83.1813	69.9985		18.566	4.97214		1685.34	45.2414	80.8294	203.878	56.1112	143.816		32.7473	34.2286		20.2354		-0.579945	10.5294		27.7305		18.6097	20.1847	43.6038	24.6203		21.0341	32.1692
1687.44	152.547		39.584	37.1998	301.485	31.1784		17.9684		-1.95756	10.1899	68.1778	74.9124		43.4455	13.6681		1687.92	63.0128	91.1324	199.919	65.2112	201.741		6.9765	12.0207		11.8643		25.9492	15.0256		11.0884		1.68092	11.4264	37.6778	20.8434		31.0036	22.1887
1690.02	71.057		-2.68646	4.97291	117.63	2.06504		11.2566		-3.50916	13.3374	84.8987	66.1469		17.3402	3.22829		1690.49	34.7897	24.4434	145.215	45.6134	117.088		26.21	16.1116		22.3537		21.9096	12.3739		5.87635		5.31603	-5.75823	29.0568	23.9226		11.2605	14.6397
1692.6	121.603		20.769	19.89	220.3	19.6657		9.6902		22.2309	2.77078	99.6139	61.7022		33.67	18.2222		1693.07	49.9919	95.7826	185.466	26.3177	152.459		17.4479	29.5015		6.56317		12.4411	8.29422		17.9514		11.9648	16.0598	23.7109	33.7279		19.9479	21.8073
1695.17	99.5848		20.1127	11.9713	156.394	25.0004		12.8391		26.9629	11.3481	76.6234	58.8581		22.5652	20.3606		1695.65	26.3595	14.4198	189.573	81.0243	104.753		16.5668	34.6103		-0.797335		16.6937	10.2266		6.59738		7.18735	30.1711	30.3799	28.5395		20.2106	25.5484
1697.74	63.0026		19.0328	5.78667	115.613	6.63913		12.9932		0.276917	2.4984	63.9172	72.3248		24.1954	0.22262		1698.22	28.4325	50.0852	118.634	48.033	106.169		17.1043	18.7179		20.552		9.22733	3.44094		14.2455		-3.59662	13.4253	11.7739	22.3572		10.4747	18.436
1700.32	78.0562		12.8295	35.3263	181.155	-7.28796		26.5925		1.58285	3.22061	69.2253	38.3922		8.53065	-3.202		1700.79	42.5209	54.6186	132.95	53.054	131.909		34.4961	5.56448		4.90111		32.7837	5.3672		20.8946		6.63211	-6.17727	33.7329	26.4611		20.4553	15.0392
1702.89	108.946		3.64267	23.7303	172.622	7.65829		28.187		30.6107	7.94376	63.8178	56.3604		27.3108	28.9464		1703.36	56.0347	29.3102	176.921	62.2271	132.072		45.0421	30.5499		-4.46999		19.4604	5.01535		14.1157		13.5738	18.2221	32.6969	35.5712		16.4382	21.7888
1705.46	66.171		6.62228	4.29866	91.213	10.4787		1.92642		7.79039	11.8108	65.8345	35.7792		4.51579	17.2481		1705.93	39.7038	62.0198	140.747	43.9925	84.9579		19.7324	6.26425		4.87811		7.14799	7.23534		7.05285		0.0981962	20.3439	30.2458	4.97747		13.8536	22.3981
1708.03	113.032		36.3283	0.741508	101.528	7.17342		14.8209		2.67195	8.53587	60.5855	53.3688		30.8656	-4.51066		1708.5	40.3783	45.7576	134.728	32.6201	96.2666		30.2768	15.1375		3.08581		17.3962	5.74713		9.99104		-7.67491	-0.188139	34.3698	16.9699		12.4123	20.8669
1710.6	30.5327		14.3303	-0.328894	109.437	8.32998		-4.45777		12.6928	14.4034	61.3317	65.8532		19.2034	10.4794		1711.07	39.3382	10.3535	115.063	59.3999	116.498		20.5554	22.5796		14.293		5.85463	5.54067		10.0723		9.42349	3.37207	48.0686	25.2386		15.4035	16.0522
1713.17	70.2688		23.2091	17.6257	137.571	13.0809		0.419364		-3.28396	13.8449	68.9421	61.648		8.54648	-4.24654		1713.64	45.1634	31.8376	57.4534	5.77189	105.052		26.5382	4.03061		2.07901		-3.88143	14.0506		-0.273505		7.08405	-3.21577	39.1925	18.6634		14.3961	21.5261
1715.74	60.8407		2.68473	0.445439	56.5285	10.6963		-8.55775		7.46152	15.5723	79.9867	14.0535		20.1747	2.18145		1716.21	25.5641	2.90974	88.498	19.7262	97.8295		2.38506	5.93051		1.42561		10.232	16.7078		9.95273		2.89656	0.767733	28.6213	11.2444		20.3921	31.0025
1718.3	57.7483		-2.26277	3.14017	27.8106	5.89598		4.90088		7.48931	18.7287	43.0357	33.0594		0.378221	2.3234		1718.78	31.4001	35	101.697	58.8327	59.7294		19.5261	21.8293		10.3415		3.34586	-13.0583		18.609		-11.4292	3.04279	14.755	9.10154		6.10354	19.3385
1720.87	51.4916		19.3866	20.84	11.9172	13.8301		1.79527		1.79939	14.03	57.2289	54.2359		0.446923	-6.67069		1721.34	38.5315	4.67849	92.4509	33.3714	7.05189		9.81115	9.59701		-1.74338		-2.62238	4.03112		9.98028		0.0954985	3.60552	28.4737	26.8349		4.24738	8.10504
1723.43	32.5707		14.9028	3.13478	32.148	-3.65142		-1.59459		1.98177	0.760153	67.5664	34.593		-9.04915	-11.3808		1723.91	31.3782	26.2351	39.559	16.2224	44.2971		7.53031	20.3736		-6.53934		17.7856	9.273		10.2096		8.91149	-5.25795	12.9073	3.71446		14.5356	7.73214
1726	7.78556		-26.1342	10.3046	-55.0968	7.88147		-12.2687		-17.7036	5.34827	42.0581	6.40058		-30.83	-4.93699		1726.47	-0.199646	7.7998	-11.4784	15.0757	26.2648		-3.7465	11.4491		-5.6269		9.7638	-1.17825		11.7259		-7.84132	-11.3909	-0.214119	5.88019		11.9693	8.21879
1728.56	76.5361		-6.15433	26.0596	60.3828	-9.71126		-3.21706		0.333411	6.93732	56.4042	46.0987		21.2543	6.36079		1729.03	16.7978	15.3927	76.2373	15.6612	94.6552		25.4103	25.2435		4.99394		-6.82779	-0.942095		6.81525		10.686	-4.96412	17.7993	23.2021		6.11944	19.565
1731.12	38.3224		34.4124	11.8295	68.6867	32.2804		-14.8697		4.37268	18.0983	69.1945	38.1074		-4.79607	13.8125		1731.59	35.5207	28.4337	76.2073	7.25898	55.2681		4.43118	26.4667		19.1937		6.44003	6.71538		12.7616		3.35426	4.75288	21.2477	10.3802		14.701	25.7708
1733.68	38.2445		-9.28405	-4.38547	118.115	32.7164		11.4735		21.9842	7.26119	50.409	46.4466		2.29873	-0.45176		1734.16	6.09895	20.0529	33.2316	52.869	37.4035		20.026	12.1389		8.39233		4.2679	14.1043		12.567		6.46313	5.3205	23.281	0.284516		4.85592	23.6931
1736.24	97.7023		-7.25364	7.41458	139.468	23.5869		12.6924		28.8881	13.71	44.6279	42.8064		16.2588	-10.2821		1736.72	43.2626	27.4202	69.0101	45.2013	-8.9387		4.90478	19.53		4.29975		2.67576	9.48456		11.5164		20.7125	-1.24141	32.8792	28.915		8.4423	21.047
1738.8	65.6958		13.3736	31.0797	86.6445	23.9117		-11.233		4.79425	13.4458	45.991	35.6267		7.364	10.6115		1739.27	28.4216	31.0757	55.2429	23.2659	59.4407		14.9275	25.6499		11.9159		18.6535	4.15618		7.60877		-7.18784	-9.53323	28.2023	41.1117		7.46011	18.4034
1741.36	63.625		33.1477	22.1998	57.9458	24.3809		11.5574		2.69271	-0.53157	57.7984	56.9075		5.04446	28.0791		1741.83	36.7359	25.3293	27.8297	37.7628	88.9425		23.9642	26.6287		10.4007		-2.07881	19.5391		9.98818		11.2012	11.3341	16.1002	25.8945		18.9084	23.1915
1743.92	100.89		28.9487	-16.535	120.471	28.1645		-1.92642		13.8935	3.34903	58.0301	41.2089		19.4401	-9.02937		1744.39	17.0557	66.1711	65.5707	34.282	84.0666		15.7147	34.6164		14.7342		-3.53163	3.50331		5.94061		3.45023	3.62134	20.7231	24.5336		15.787	24.9811
1746.48	63.8908		21.7565	41.4652	130.821	31.6625		20.1655		19.6565	9.51655	46.126	57.7009		13.711	-0.693879		1746.95	39.8108	77.8911	36.3657	17.9534	52.2131		11.3291	7.19305		16.0661		8.15489	15.3187		13.893		10.8391	9.04846	28.4909	27.7488		11.0971	26.0602
1749.03	37.5272		19.5911	35.3405	125.796	38.7548		28.4031		17.1418	-1.173	62.9362	24.2134		35.8372	13.6356		1749.5	20.1412	7.19918	35.5148	26.3471	30.5819		10.6574	9.62853		17.6766		7.85107	8.70539		10.2765		12.0775	2.61526	30.9736	15.1202		11.4096	24.4269
1751.59	89.5995		42.2926	22.2308	198.694	29.7216		17.0765		9.62948	18.4244	69.9007	78.3264		28.3885	21.829		1752.06	38.0471	37.0955	131.118	32.9031	104.473		34.8496	14.2129		8.29551		5.96686	6.9532		14.6599		0.465489	4.1916	32.8911	20.6378		14.5826	22.3672
1754.14	118.707		58.8709	47.4262	250.117	41.6927		29.1857		29.5494	13.3087	81.9994	78.9		19.5251	25.3163		1754.61	55.0983	68.4399	94.775	47.3214	92.0864		51.3256	22.3861		10.6228		24.5122	11.4921		7.0444		18.0028	31.3373	19.1035	28.0216		12.185	19.3111
1756.69	117.451		43.4661	23.7666	234.665	46.6883		10.4506		11.7516	13.0509	75.4025	62.7941		24.6668	16.8077		1757.16	45.5849	64.0825	77.586	46.902	146.322		36.2354	38.9883		20.0884		11.347	12.8822		19.5729		1.81922	36.3323	37.8908	11.8316		16.2198	15.8275
1759.25	113.731		79.3681	40.4221	261.636	45.9782		41.5713		16.2462	16.3651	78.5198	88.1387		30.2439	11.873		1759.72	40.2169	58.4633	107.751	64.7749	170.28		36.299	41.6093		12.2722		7.32129	20.1333		18.1023		14.4847	6.75641	32.963	43.2278		20.3991	25.2045
1761.8	143.846		79.1369	24.0826	289.833	25.0025		28.2677		28.883	11.1091	80.3513	79.9539		28.5461	18.2222		1762.27	37.5742	44.4322	122.67	68.3701	169.26		19.6463	32.2292		13.8743		5.72492	10.0955		12.2038		13.009	23.8995	36.33	33.7701		16.2958	27.2991
1764.35	179.197		69.4927	63.8981	335.653	59.3212		21.6799		34.2321	1.85414	76.9072	104.79		39.8435	26.1554		1764.82	44.5069	107.849	123.843	57.4176	152.862		33.1474	61.2979		13.4845		15.9779	9.49863		14.3073		27.6821	11.0414	34.1318	53.4587		22.0519	33.2523
1766.9	195.483		96.5852	32.5987	443.398	52.6543		45.3978		37.8835	17.1721	102.177	124.806		57.4362	38.8026		1767.37	53.595	79.4246	143.169	73.8974	236.486		35.0723	66.7956		17.6629		27.1001	10.3228		10.1248		31.7737	48.322	68.2286	57.7334		24.0955	23.923
1769.45	144.806		96.2646	55.7344	466.667	74.5717		54.1114		37.8072	19.6329	59.1617	112.283		38.0341	43.3037		1769.92	55.6784	131.588	153.35	97.8195	242.932		46.2909	40.3021		9.54926		29.7815	18.1479		22.9443		43.1546	19.1712	49.4602	43.0043		21.7135	30.3103
1771.99	151.064		118.251	64.745	490.56	76.7936		25.8309		24.0332	15.0947	95.7303	109.5		65.7772	55.8187		1772.46	56.4872	116.35	150.384	98.324	196.101		60.3632	50.2474		27.0037		39.3221	16.8339		18.7647		25.1139	48.4489	53.5666	44.7114		20.191	30.2712
1774.54	170.858		79.8239	67.0508	391.678	65.1698		58.266		37.8216	20.5584	75.0133	110.598		50.0955	25.6178		1775.01	55.1514	101.26	121.672	68.2807	200.491		19.5892	34.4817		21.7461		26.1518	8.66077		13.1572		41.8944	31.0151	54.0979	49.4347		17.3849	18.8067
1777.09	203.887		42.9739	33.2315	497.12	83.8505		48.147		38.0422	18.451	85.3005	129.307		48.279	28.2808		1777.55	59.681	108.197	155.514	116.67	219.904		53.9589	57.0248		16.3464		34.9806	29.3486		6.97972		33.9913	42.5696	49.064	46.5842		26.0102	27.3447
1779.63	175.453		83.0106	62.8574	547.487	58.6855		27.3136		37.2751	10.7726	81.7419	99.3355		54.6078	55.2377		1780.1	31.9359	84.4336	182.509	72.9211	154.839		62.1923	49.4167		34.5046		28.2283	9.45732		3.0882		30.7962	59.4123	32.4649	56.1699		14.781	27.4563
1782.18	206.954		99.9142	95.3582	506.177	65.8149		34.1961		51.7802	9.81008	77.3277	149.955		63.8018	64.0486		1782.64	64.3362	164.698	169.458	83.3347	267.295		59.5693	69.8275		12.2408		37.7655	18.5768		16.0557		23.0189	49.1129	53.0107	44.4717		18.9822	31.8565
1784.72	185.09		99.6947	78.1541	597.093	85.3987		31.2342		31.5877	14.2765	84.3377	136.465		53.431	67.4435		1785.19	55.8819	123.97	199.661	118.051	256.674		69.3802	55.3872		16.836		37.4516	26.5571		9.88017		44.971	37.9515	57.2813	45.2198		30.9008	34.5453
1787.26	194.163		93.212	85.9751	587.332	65.7069		73.1282		49.6775	25.3158	87.072	122.016		63.3554	53.9723		1787.73	76.1429	105.981	163.218	101.769	227.775		60.7649	53.8158		29.7091		24.5573	22.3883		8.56364		33.761	38.9342	44.9868	50.964		32.5349	18.8076
1789.8	195.971		105.736	70.3711	500.296	75.3094		48.6078		40.4796	16.4981	88.2406	143.017		46.985	42.8051		1790.27	69.1293	98.8599	143.228	95.5097	194.497		45.0131	59.9731		23.0103		25.952	15.7909		19.8201		34.99	45.8967	52.687	43.0044		25.0304	27.7875
1792.34	225.315		93.4272	86.7821	615.084	55.0764		38.3733		34.864	14.1103	70.5534	146.479		73.4899	49.7718		1792.81	70.121	121.337	182.992	104.263	216.542		42.5553	44.5594		20.4497		19.7756	27.9143		18.2196		49.2174	44.1551	64.4021	61.901		29.9554	30.9121
1794.88	193.995		112.705	83.0782	664.097	95.1377		65.8645		49.2407	18.8664	74.7305	124.681		61	64.1825		1795.35	81.1182	146.962	172.81	80.3079	228.408		55.5212	67.4345		17.0371		26.8782	23.2714		15.477		24.2941	32.8473	44.832	54.8138		30.1688	35.8961
1797.42	215.111		90.4197	67.3794	562.934	93.5035		62.6414		52.7696	27.4814	82.0519	184.494		80.5053	66.7272		1797.89	79.5507	125.045	225.881	83.3654	243.996		46.7807	52.4684		27.0424		23.9796	29.1098		21.3075		30.2287	42.2482	35.5468	50.4427		21.6707	21.0268
1799.96	235.562		95.4512	79.6955	609.595	110.454		66.8541		40.8709	10.2394	98.5275	149.757		54.5958	53.9958		1800.43	63.5585	167.577	190.606	106.295	208.607		72.7538	60.5112		18.7542		20.9398	31.239		22.853		22.8818	46.2274	59.7063	55.5079		14.89	34.4451
1802.5	238.649		102.78	72.1668	651.38	66.2781		49.6425		36.5445	19.4263	85.9975	156.911		66.2615	49.5584		1802.96	77.5717	132.267	154.485	116.238	275.639		55.3106	52.2828		21.0464		36.3296	23.079		19.3994		25.3842	35.4589	56.8606	35.1492		19.1107	36.2939
1805.03	186.772		128.115	88.373	627.29	93.107		43.8667		36.9403	25.6151	80.0517	192.675		78.9325	61.6949		1805.5	69.4503	175.254	165.217	109.332	231.993		49.151	37.6233		25.9064		31.1482	34.9197		21.8038		26.5658	47.1464	31.3098	52.6467		22.3339	25.7173
1807.57	196.53		92.4769	71.7344	580.925	90.1003		53.5267		42.1885	24.8038	91.6701	163.32		83.4587	31.4054		1808.04	72.6143	106.69	168.403	110.149	229.369		65.1351	50.5526		31.3244		25.6757	13.4812		15.4953		14.2166	38.1126	57.9138	54.1604		13.5596	40.5723
1810.1	224.224		93.2858	81.4007	552.783	67.1079		37.3324		47.4489	20.4225	96.8729	123.846		66.7101	47.2598		1810.57	57.5036	159.155	168.342	108.698	188.467		60.2627	62.0608		30.6108		45.3077	5.8933		8.3297		41.4257	35.6565	43.6525	65.8203		23.2166	31.4289
1812.64	161.854		102.252	68.5121	522.366	80.42		47.5738		27.2717	15.9001	98.3699	127.842		59.1067	32.1283		1813.1	58.8183	104.337	148.331	89.2604	209.682		30.1099	44.007		14.8875		34.6829	19.7286		10.5949		34.9108	41.5978	49.2549	49.7762		24.0193	33.4323
1815.17	193.82		68.6642	60.9186	573.974	85.3164		49.531		34.5267	16.9486	61.0012	164.009		54.9485	45.4206		1815.64	63.5783	131.118	161.373	70.9848	228.518		28.5408	54.9521		17.1625		22.6274	16.425		18.7172		27.2449	23.2581	42.7221	37.8784		13.2525	29.7232
1817.7	176.321		64.0936	68.0501	484.705	86.2173		61.9339		29.9341	17.142	61.5067	114.346		62.9256	40.4269		1818.17	54.9037	80.0563	152.27	82.1416	209.877		46.1054	52.4859		31.4359		25.7112	24.4024		10.2694		11.1482	24.3474	33.6242	30.2667		10.9171	37.0167
1820.23	158.458		82.5399	64.4866	457.361	36.8625		47.0426		13.4837	10.6214	60.7266	109.143		51.1979	42.8772		1820.7	50.6745	86.0131	124.82	89.0206	118.758		36.2538	46.7486		24.8576		16.9443	20.821		5.53664		19.7605	19.4257	48.961	31.9512		17.0131	27.7418
1822.76	146.831		60.1431	45.7982	436.842	78.2221		38.4571		35.3157	22.5307	48.8007	98.5417		52.3354	37.3215		1823.23	55.8706	70.5681	120.224	70.352	138.862		42.1159	29.1502		15.2678		26.1766	15.3706		15.2339		19.522	23.803	19.5827	30.0718		8.82455	25.3265
1825.29	98.84		60.763	43.6948	456.446	55.1761		52.5773		26.2999	20.4409	45.1691	129.121		38.4681	24.6297		1825.76	54.2221	83.9913	133.283	40.4056	155.687		34.4017	55.4206		15.2462		13.2583	12.0713		16.3611		20.1426	30.1693	37.2193	37.3387		15.9254	21.6277
1827.82	124.084		70.6899	26.0365	338.075	37.9944		21.1433		22.8564	22.066	58.4017	93.7198		41.756	15.5218		1828.28	42.859	66.1426	66.5948	49.4615	99.1342		13.4213	22.1398		16.5131		8.90926	12.4832		21.9173		30.4723	24.9645	11.1306	30.3317		7.88475	23.6455
1830.35	129.364		41.4835	57.2532	352.229	29.8372		46.135		37.1252	15.9781	41.0686	125.64		36.3392	32.8379		1830.81	20.7912	90.892	85.3609	52.8298	85.0037		18.8646	22.2878		24.9283		13.8495	16.1861		16.6176		31.6511	6.0487	18.3468	6.61088		22.7045	31.5239
1832.87	89.1803		58.4441	25.335	382.607	31.9744		43.7124		13.6864	17.6051	58.0198	101.73		25.2076	23.018		1833.34	53.5788	64.5096	63.681	52.7703	49.5952		24.6017	8.86467		13.4719		21.6491	4.03008		18.1758		12.269	20.7019	27.5579	10.0362		16.0977	31.5468
1835.4	102.632		46.7014	37.7218	409.709	28.1259		32.1456		24.2498	23.948	46.9753	112.711		54.0812	26.772		1835.86	37.6618	44.7154	66.5551	39.5931	109.209		25.4825	23.7504		15.8838		3.29791	5.02517		16.3061		10.306	13.9241	-1.50625	34.0478		14.4933	31.2874
1837.92	92.1192		9.12563	23.4037	282.035	15.8618		20.3046		22.5255	19.7198	42.655	114.443		14.82	29.53		1838.39	27.7501	46.9493	45.6831	35.7082	59.5448		20.787	3.49489		19.7141		3.81604	4.30135		1.8663		11.7822	6.28522	32.4344	39.4855		19.8923	18.6014
1840.45	99.4423		41.2767	19.3906	368.486	31.0422		40.1793		32.5235	16.9206	52.339	95.6246		0.424035	51.292		1840.91	42.9838	15.6213	33.6651	30.4055	58.3027		23.1053	41.6783		16.8227		22.4635	4.00862		15.1415		13.9574	5.07535	42.24	28.9394		23.1498	23.9181
1842.97	75.1011		9.58458	42.5425	285.461	23.9469		7.05977		0.943821	14.1233	31.1673	85.4072		36.0233	35.6279		1843.43	39.6529	62.4615	16.201	22.8252	108.383		2.56731	27.3004		13.9397		7.83018	12.137		13.1328		12.4318	14.4345	25.3303	25.5295		10.9807	21.3803
1845.49	59.9956		9.33932	21.5595	313.56	12.1559		7.23599		27.2364	13.6119	41.4299	57.8003		25.0678	10.6777		1845.95	25.4774	22.7398	58.0908	36.9772	15.0849		13.7531	5.50146		8.7651		12.3362	-0.153563		11.41		10.4652	6.94255	16.1355	15.2757		2.67209	9.9881
1848.01	21.1259		-2.88909	19.1616	305.484	-2.62057		38.268		7.66133	9.95848	48.8367	65.074		9.24747	0.311541		1848.48	16.8672	3.75623	53.0347	24.1415	18.1091		-1.77746	2.99131		11.1688		-0.298509	9.41698		12.5463		6.64779	-1.84037	17.9556	14.7482		10.5089	21.7415
1850.53	77.292		37.7593	29.7787	335.332	34.1873		10.4557		17.5285	11.878	25.2478	80.8082		23.4424	34.2293		1851	21.4124	52.5008	25.9324	6.45801	40.8555		18.4158	7.20999		5.13092		-13.6539	8.97861		7.2535		23.1095	10.8057	18.9204	22.3568		13.0621	22.0684
1853.05	36.4937		9.85461	-5.5892	273.305	17.1595		20.6491		6.81801	7.51235	10.2332	59.153		15.3525	10.7311		1853.52	30.3929	20.6936	50.6842	27.9269	52.824		-0.397279	-2.1325		-4.04862		12.43	6.55133		-0.180255		-1.42973	-1.69929	22.8901	18.2715		15.6177	0.111897
1855.57	60.3312		29.1067	11.058	322.902	20.4262		18.1284		-0.460196	7.71967	30.5128	83.5183		12.8479	44.7968		1856.03	21.2288	52.7645	0.289828	13.848	40.9145		6.80342	14.3938		12.0602		3.64315	-4.73485		8.24499		-5.52983	26.6647	6.00466	40.0425		4.88982	15.301
1858.09	38.5045		14.8057	10.4402	263.223	6.84721		21.9033		24.1239	15.3559	9.22672	112.774		14.7685	24.3064		1858.55	20.7901	29.9935	70.7495	15.4814	25.8272		18.5779	18.069		22.3074		12.0056	6.98005		0.670231		4.20918	-8.27229	5.26402	22.9596		9.45033	14.9216
1860.6	19.3134		48.2315	2.54746	273.168	10.2826		1.39407		9.85027	11.4221	30.9449	67.6305		23.2643	10.67		1861.07	22.9267	28.3907	65.663	23.5671	-2.53794		3.34602	25.323		-1.8771		15.3674	9.54604		1.23948		-1.1827	9.79969	31.8182	9.31292		14.2993	19.6878
1863.12	86.7581		14.1042	38.0998	384.138	26.7424		27.4705		24.2989	14.7742	7.65737	67.0874		24.4853	37.4676		1863.58	41.6387	51.6561	67.4306	27.2352	69.619		13.9879	24.0159		15.5068		9.86844	9.69312		13.5237		-0.00546519	12.1506	18.2372	-0.4676		11.1507	23.0276
1865.63	61.5386		12.1337	3.37713	315.833	-7.08338		4.26278		2.45992	11.4132	15.3841	68.1549		20.9915	2.54911		1866.1	2.07613	15.9396	23.052	0.0554558	33.898		3.19358	12.9975		7.17906		10.9388	-1.72871		2.23796		-3.11912	5.08057	6.23109	16.0381		20.2895	12.656
1868.15	79.1548		26.62	22.2395	307.151	20.8352		38.7708		15.4732	6.76817	20.5451	85.9629		19.793	19.2146		1868.61	17.9389	11.8112	7.52747	21.0281	41.0992		6.84297	15.568		18.8497		12.2984	11.2706		17.8102		-1.09367	15.1395	10.6498	8.83989		8.14572	25.1439
1870.66	43.0067		7.68321	11.977	292.594	13.8982		15.1445		15.4988	9.40904	33.5604	86.3715		13.8797	8.59404		1871.12	24.247	-1.00904	49.4568	35.0129	31.2224		4.05609	16.7073		8.51866		10.5174	8.85091		18.8115		12.9409	7.34738	10.0833	24.2279		20.1464	25.6344
1873.17	96.1944		15.4832	23.8795	409.961	37.5555		-0.336025		16.8066	5.05085	35.1499	114.091		26.4116	6.26744		1873.64	43.5505	80.7589	110.64	55.7301	35.8678		22.5629	24.2955		17.466		29.0156	-6.00765		13.2437		2.39456	0.134249	16.2317	30.3221		12.0075	20.8414
1875.68	73.2178		42.4401	59.357	374.253	25.6472		15.3392		23.5468	10.2656	29.8937	106.28		33.6487	32.7948		1876.15	26.7193	71.6949	63.7775	45.0296	74.4353		-3.49646	13.3125		7.13171		9.51309	16.2849		14.5329		2.41735	24.7601	6.67485	18.0025		12.5851	18.4801
1878.19	101.577		30.7038	24.4296	365.069	36.0434		25.4402		19.7192	12.9092	13.6418	108.21		35.191	29.6161		1878.66	31.1835	101.069	63.3687	28.7614	36.8249		13.4479	26.0583		9.65578		12.2999	11.2985		11.3952		18.0192	10.3949	23.1229	30.689		0.879035	28.4073
1880.7	82.4718		37.6944	9.79722	386.209	41.5939		33.5569		12.474	12.2678	24.1042	126.741		44.2986	28.0214		1881.17	38.3631	39.4615	75.9139	30.2354	19.0366		12.116	27.8129		11.5982		23.366	12.8732		4.40045		1.04024	16.7487	20.1457	25.2317		10.7474	22.194
1883.21	67.4025		54.9918	35.4699	477.574	36.3088		31.3794		31.791	19.7713	18.8608	131.442		28.8414	38.1306		1883.67	11.1181	71.442	84.013	28.4218	90.4704		27.3478	35.2864		12.829		6.86139	12.739		10.8357		1.78035	10.8015	22.7434	27.6406		17.1893	15.2684
1885.72	74.9688		50.1561	42.5876	549.163	40.4581		33.2177		27.4004	24.8457	35.6118	149.604		46.1094	49.3938		1886.18	10.5884	75.8707	124.666	56.9104	86.5263		7.45331	31.1987		24.1981		9.35608	4.32591		17.2719		10.3796	17.8633	33.4859	29.2057		15.3486	27.6313
1888.23	127.371		34.3472	19.8604	562.676	48.7718		46.4917		23.152	10.0651	40.2369	131.087		52.8126	46.521		1888.69	34.3541	45.1775	121.573	57.2713	66.2043		39.8426	43.5499		14.4257		11.7101	14.4839		18.8522		14.2579	7.06406	36.8033	22.7669		16.6523	29.9968
1890.73	126.709		51.8351	17.2882	661.314	48.0998		42.0514		33.476	26.5704	35.2864	160.31		42.371	29.2121		1891.19	49.4151	95.2124	121.434	94.7846	158.604		39.3756	19.7698		13.9415		29.6333	24.213		15.4334		24.9953	36.4038	35.2755	23.7643		10.9584	27.7938
1893.24	178.982		38.7599	50.311	659.176	70.2923		42.4769		41.8022	24.2196	24.4901	162.423		52.2247	48.4872		1893.7	43.9116	95.7055	151.949	44.3101	71.3268		28.6224	40.5686		13.3058		18.4159	18.2231		11.5877		14.4419	23.4625	26.8925	32.0579		12.41	37.7374
1895.74	175.492		71.0016	71.3389	675.862	54.9291		66.0582		62.8507	15.4417	30.6881	159.567		69.0836	53.6262		1896.2	40.4033	98.6367	161.718	70.4279	165.371		25.8829	33.9463		7.95835		32.0477	25.3844		21.5989		38.7476	34.2302	47.2243	33.2177		21.293	28.9666
1898.25	130.237		64.4001	39.2419	622.173	51.7303		49.0652		28.0416	13.3788	36.1804	156.162		63.0877	38.9092		1898.71	29.3405	117.006	179.441	90.118	153.538		35.7171	49.3327		23.4693		28.9689	10.8267		19.6122		15.4823	21.2869	34.851	21.0936		17.7495	39.6324
																			1901.21	1901.21	1901.21	1901.21	1901.21	171.426	1901.21	1901.21	45.018	1901.21	29.9686	1901.21	1901.21	28.9902	1901.21	23.9115	1901.21	1901.21	1901.21	1901.21	39.4058	1901.21	1901.21	34.7237
																			1903.71	1903.71	1903.71	1903.71	1903.71	161.837	1903.71	1903.71	48.5622	1903.71	30.1863	1903.71	1903.71	20.7247	1903.71	24.6407	1903.71	1903.71	1903.71	1903.71	39.5741	1903.71	1903.71	35.8176
																			1906.21	1906.21	1906.21	1906.21	1906.21	164.17	1906.21	1906.21	47.4051	1906.21	25.4023	1906.21	1906.21	24.7403	1906.21	14.085	1906.21	1906.21	1906.21	1906.21	33.3285	1906.21	1906.21	29.7741
																			1908.71	1908.71	1908.71	1908.71	1908.71	182.025	1908.71	1908.71	55.2569	1908.71	16.0467	1908.71	1908.71	23.477	1908.71	24.1022	1908.71	1908.71	1908.71	1908.71	32.6592	1908.71	1908.71	33.8731
																			1911.21	1911.21	1911.21	1911.21	1911.21	191.502	1911.21	1911.21	61.2575	1911.21	37.3995	1911.21	1911.21	23.2148	1911.21	18.5485	1911.21	1911.21	1911.21	1911.21	56.996	1911.21	1911.21	27.5457
																			1913.71	1913.71	1913.71	1913.71	1913.71	187.201	1913.71	1913.71	79.547	1913.71	32.1906	1913.71	1913.71	16.3737	1913.71	19.4247	1913.71	1913.71	1913.71	1913.71	64.479	1913.71	1913.71	38.9389
																			1916.21	1916.21	1916.21	1916.21	1916.21	199.122	1916.21	1916.21	53.7152	1916.21	26.1101	1916.21	1916.21	23.6836	1916.21	21.301	1916.21	1916.21	1916.21	1916.21	49.5382	1916.21	1916.21	38.6157
																			1918.7	1918.7	1918.7	1918.7	1918.7	212.965	1918.7	1918.7	66.4523	1918.7	21.4579	1918.7	1918.7	27.5747	1918.7	12.6082	1918.7	1918.7	1918.7	1918.7	60.8936	1918.7	1918.7	32.875
																			1921.2	1921.2	1921.2	1921.2	1921.2	196.331	1921.2	1921.2	79.0683	1921.2	22.9541	1921.2	1921.2	27.3069	1921.2	22.7725	1921.2	1921.2	1921.2	1921.2	37.9651	1921.2	1921.2	22.5549
																			1923.69	1923.69	1923.69	1923.69	1923.69	219.719	1923.69	1923.69	61.543	1923.69	21.7287	1923.69	1923.69	34.2001	1923.69	19.2238	1923.69	1923.69	1923.69	1923.69	51.1928	1923.69	1923.69	35.5313
																			1926.18	1926.18	1926.18	1926.18	1926.18	190.728	1926.18	1926.18	49.5966	1926.18	18.0716	1926.18	1926.18	12.2244	1926.18	25.391	1926.18	1926.18	1926.18	1926.18	49.8467	1926.18	1926.18	30.5083
																			1928.68	1928.68	1928.68	1928.68	1928.68	230.96	1928.68	1928.68	58.9491	1928.68	28.5629	1928.68	1928.68	18.8299	1928.68	25.8443	1928.68	1928.68	1928.68	1928.68	71.3668	1928.68	1928.68	36.9079
																			1931.17	1931.17	1931.17	1931.17	1931.17	189.014	1931.17	1931.17	50.1603	1931.17	31.0426	1931.17	1931.17	18.5664	1931.17	18.8695	1931.17	1931.17	1931.17	1931.17	45.473	1931.17	1931.17	30.1801
																			1933.66	1933.66	1933.66	1933.66	1933.66	245.79	1933.66	1933.66	57.6704	1933.66	27.9606	1933.66	1933.66	21.314	1933.66	20.6108	1933.66	1933.66	1933.66	1933.66	55.5754	1933.66	1933.66	30.5849
																			1936.15	1936.15	1936.15	1936.15	1936.15	212.788	1936.15	1936.15	58.4794	1936.15	36.437	1936.15	1936.15	29.7827	1936.15	13.067	1936.15	1936.15	1936.15	1936.15	51.824	1936.15	1936.15	35.2922
																			1938.64	1938.64	1938.64	1938.64	1938.64	140.908	1938.64	1938.64	51.5771	1938.64	36.0617	1938.64	1938.64	24.8125	1938.64	16.2393	1938.64	1938.64	1938.64	1938.64	39.3788	1938.64	1938.64	45.562
																			1941.13	1941.13	1941.13	1941.13	1941.13	154.251	1941.13	1941.13	86.1137	1941.13	20.5448	1941.13	1941.13	31.5633	1941.13	21.8406	1941.13	1941.13	1941.13	1941.13	62.7797	1941.13	1941.13	39.8445
																			1943.62	1943.62	1943.62	1943.62	1943.62	140.315	1943.62	1943.62	59.6591	1943.62	27.8762	1943.62	1943.62	19.3153	1943.62	19.8708	1943.62	1943.62	1943.62	1943.62	57.4868	1943.62	1943.62	44.9795
																			1946.1	1946.1	1946.1	1946.1	1946.1	204.902	1946.1	1946.1	58.3533	1946.1	25.3561	1946.1	1946.1	18.4883	1946.1	18.3321	1946.1	1946.1	1946.1	1946.1	28.9101	1946.1	1946.1	22.1171
																			1948.59	1948.59	1948.59	1948.59	1948.59	131.611	1948.59	1948.59	71.6264	1948.59	14.3942	1948.59	1948.59	37.2425	1948.59	11.6504	1948.59	1948.59	1948.59	1948.59	20.9096	1948.59	1948.59	26.9672
																			1951.07	1951.07	1951.07	1951.07	1951.07	121.841	1951.07	1951.07	55.4883	1951.07	28.0108	1951.07	1951.07	11.9977	1951.07	27.6836	1951.07	1951.07	1951.07	1951.07	45.3453	1951.07	1951.07	45.83
																			1953.56	1953.56	1953.56	1953.56	1953.56	123.094	1953.56	1953.56	49.6391	1953.56	20.7657	1953.56	1953.56	25.754	1953.56	17.1479	1953.56	1953.56	1953.56	1953.56	45.3571	1953.56	1953.56	30.1153
																			1956.04	1956.04	1956.04	1956.04	1956.04	173.269	1956.04	1956.04	45.2286	1956.04	15.6689	1956.04	1956.04	25.9415	1956.04	18.3262	1956.04	1956.04	1956.04	1956.04	30.6551	1956.04	1956.04	37.5531
																			1958.52	1958.52	1958.52	1958.52	1958.52	93.3666	1958.52	1958.52	45.117	1958.52	24.9906	1958.52	1958.52	25.55	1958.52	14.3634	1958.52	1958.52	1958.52	1958.52	47.8193	1958.52	1958.52	23.2736
																			1961	1961	1961	1961	1961	122.786	1961	1961	47.4343	1961	19.8905	1961	1961	17.8796	1961	13.9717	1961	1961	1961	1961	43.4296	1961	1961	27.4366
																			1963.48	1963.48	1963.48	1963.48	1963.48	104.327	1963.48	1963.48	43.3403	1963.48	12.4889	1963.48	1963.48	22.2102	1963.48	10.154	1963.48	1963.48	1963.48	1963.48	23.1761	1963.48	1963.48	27.7322
																			1965.96	1965.96	1965.96	1965.96	1965.96	97.4907	1965.96	1965.96	31.1052	1965.96	16.9556	1965.96	1965.96	12.112	1965.96	9.47922	1965.96	1965.96	1965.96	1965.96	36.9288	1965.96	1965.96	34.0303
																			1968.44	1968.44	1968.44	1968.44	1968.44	114.576	1968.44	1968.44	37.3089	1968.44	25.4207	1968.44	1968.44	15.8749	1968.44	17.5205	1968.44	1968.44	1968.44	1968.44	24.5577	1968.44	1968.44	22.621
																			1970.92	1970.92	1970.92	1970.92	1970.92	124.384	1970.92	1970.92	58.3815	1970.92	15.5941	1970.92	1970.92	18.7788	1970.92	14.1338	1970.92	1970.92	1970.92	1970.92	18.0328	1970.92	1970.92	41.3643
																			1973.4	1973.4	1973.4	1973.4	1973.4	136.914	1973.4	1973.4	47.4629	1973.4	18.4759	1973.4	1973.4	17.8339	1973.4	18.605	1973.4	1973.4	1973.4	1973.4	50.384	1973.4	1973.4	24.5302
																			1975.87	1975.87	1975.87	1975.87	1975.87	82.8658	1975.87	1975.87	45.2631	1975.87	10.076	1975.87	1975.87	6.88001	1975.87	5.50629	1975.87	1975.87	1975.87	1975.87	31.7414	1975.87	1975.87	27.8386
																			1978.35	1978.35	1978.35	1978.35	1978.35	69.5399	1978.35	1978.35	33.2221	1978.35	16.2445	1978.35	1978.35	5.21723	1978.35	13.6936	1978.35	1978.35	1978.35	1978.35	26.095	1978.35	1978.35	22.5896
																			1980.82	1980.82	1980.82	1980.82	1980.82	56.436	1980.82	1980.82	45.61	1980.82	18.6914	1980.82	1980.82	25.2755	1980.82	18.1678	1980.82	1980.82	1980.82	1980.82	28.3148	1980.82	1980.82	32.6132
																			1983.29	1983.29	1983.29	1983.29	1983.29	60.9543	1983.29	1983.29	33.4367	1983.29	15.5767	1983.29	1983.29	-4.67505	1983.29	20.5011	1983.29	1983.29	1983.29	1983.29	16.8307	1983.29	1983.29	33.5093
																			1985.77	1985.77	1985.77	1985.77	1985.77	77.7947	1985.77	1985.77	44.9922	1985.77	3.88025	1985.77	1985.77	18.0954	1985.77	0.548379	1985.77	1985.77	1985.77	1985.77	46.6428	1985.77	1985.77	27.408
																			1988.24	1988.24	1988.24	1988.24	1988.24	85.6572	1988.24	1988.24	61.9866	1988.24	-1.09779	1988.24	1988.24	15.727	1988.24	19.3117	1988.24	1988.24	1988.24	1988.24	16.5911	1988.24	1988.24	28.5893
																			1990.71	1990.71	1990.71	1990.71	1990.71	25.2418	1990.71	1990.71	45.4098	1990.71	14.3425	1990.71	1990.71	21.4897	1990.71	6.50392	1990.71	1990.71	1990.71	1990.71	12.5556	1990.71	1990.71	35.2031
																			1993.18	1993.18	1993.18	1993.18	1993.18	61.0485	1993.18	1993.18	50.2718	1993.18	1.6512	1993.18	1993.18	10.5535	1993.18	17.5552	1993.18	1993.18	1993.18	1993.18	21.8062	1993.18	1993.18	24.6695
																			1995.65	1995.65	1995.65	1995.65	1995.65	81.0773	1995.65	1995.65	33.4327	1995.65	-0.911755	1995.65	1995.65	7.89832	1995.65	12.4645	1995.65	1995.65	1995.65	1995.65	38.3531	1995.65	1995.65	36.1485
																			1998.12	1998.12	1998.12	1998.12	1998.12	78.6282	1998.12	1998.12	48.4624	1998.12	9.67365	1998.12	1998.12	14.6743	1998.12	20.9457	1998.12	1998.12	1998.12	1998.12	37.766	1998.12	1998.12	38.0601

[truncated: 7 more sheets: Supp Table 10 Phos. U-Pb (B), Supp Table 11 Zircon Pb (B), Supp Table 12 Zircon U-Pb (S), Supp Table 13 Clast Pb-data, Supp Table 14 Raman Zircon, Supp Table 15 P-index, Supp Table 16 P-index >0.5]
